# Supplementary material for: CircNFATC3 promotes the proliferation of gastric cancer through binding to IGF2BP3 and restricting its ubiquitination to enhance CCND1 mRNA stability
Source: J Transl Med. 2023 Jun 20;21:402. doi: 10.1186/s12967-023-04235-y (PMC10280940; doi:10.1186/s12967-023-04235-y)
Supplement: Supplementary file 1 — Additional file 1: Table S1. Characteristics of GC patients for circNFATC3 measurement. Table S2. Probes for RNA-FISH. Table S3. Primers for amplification of indicated circRNAs and genes. Table S4. Characteristics of GC patients for TMA. Table S5. Probes targeting circNFATC3 for TMA. Table S6. SiRNAs sequences. Table S7. Probes for RNA pull-down. Table S8. CircRNAs interacting with IGF2BP3 in SGC7901 cells (Top 50). Table S9. Upregulated genes in STAD of the TCGA database (Log2(Fold Change)＞2). Table S10. mRNAs interacting with IGF2BP3 in SGC7901 cells evaluated by RIP-seq. Table S11. Downregulated genes evaluated by RNA-seq in SGC7901 cells following IGF2BP3 knockdown. [file 12967_2023_4235_MOESM1_ESM.xlsx]

## Sheet: Table S1
Table S1 Characteristics of GC patients for circNFATC3 measurement
Characterastics	GC tissues (n=16)
Gender
Male	11
Female	5
Age
<60	8
≥60	8
AJCC stage
I+II	2
III+IV	14
Lymph node metastasis
No	0
Yes	16
Distant metastasis
No	16
Yes	0

## Sheet: Table S2
Table S2 Probes for RNA-FISH
Gene	Sequence (5'-3')
CircNFATC3 probe	Biotin-TTCCGGCAGAGCTGCTGCCTGTT
18s RNA	Biotin-CTGCCTTCCTTGGATGTGGTAGCCGTTTC
Negative control	Biotin-TGCTTTGCACGGTAACGCCTGTTTT

## Sheet: Table S3
Table S3 Primers for amplification of indicated circRNAs and genes
Genes	Forward primer (5'-3')	Reverse primer (5'-3')
CircELK4	CCCAGACCTACAGAAGACATA	CTGTCCATAGCAATGAGTTCAA
CircARID1A	GACCCTCCAGCTTGCCTCCAT	ACCCATGTCCTTGCTGCGGTC
CircFNDC3B	ATACAATGGCTATGGGAAGGG	CCAGTACTATCTTCAATCACCTTG
CircNFATC3	GCCTTTACCAGCTCATTTTGG	ATCATCTGGCTCAAGATCTTC
IGF2BP3	GGTGCCACCATTCGGAACAT	CTTACAAGCCGCAGAGGTGC
NFATC3	TCCACCTCCATCTACTTTAACCA	TTGGGACCACCTAATGGGCT
TRIM25	AGCGTCCACACACAAATCCAC	GGACAGGGGGAGGTTTCTTGG
RCC2	TGTGGAGCTGGGGTCGAAATG	TTTCCGTCAAGGCCAAGGTGT
ARL6IP1	TGCTGATGGCTGATAAAGTCCT	AAACGCCGGACAGAACAGATG
CCND1	TAGGTTCCATCCTTTACGTG	TACAGAGATGCCTAGAACCC
KRT7	ATGCAGGATGTGGTGGAGGAC	TTCAGCACCACAAACTCATTC
MUC13	ATGCGTGCTGATGACAAGTTT	ACACCGAAGGGTCAAATCATAGT
GAPDH	ACAGCCTCAAGATCATCAGC	GGTCATGAGTCCTTCCACGAT

## Sheet: Table S4
Table S4 Characteristics of GC patients for TMA
Characterastics	GC tissues (n=94)
Gender
Male	39
Female	55
Age
<60	35
≥60	59
Pathologic grade
I-II	21
II-III	18
III-IV	55
Lymphatic invasion
No	64
Yes	30
Lymph node metastasis
No	23
Yes	71
T stage
T1	3
T2	11
T3	56
T4	24
N stage
N0	23
N1	14
N2	18
N3	39
M stage
M0	90
M1	4
AJCC stage
I	8
II	30
III	52
IV	4

## Sheet: Table S5
Table S5 Probes targeting circNFATC3 for TMA
Gene	Sequence (5'-3')
CircNFATC3	Digoxin-ACAATCATCTGGCTCAAGATCTTCACAACAGGATGTCCCC

## Sheet: Table S6
Table S6 SiRNAs sequences
siRNAs	Sense (5'-3')	Antisense (5'-3')
NC	UUCUCCGAACGUGUCACGUTT	ACGUGACACGUUCGGAGAATT
si-IGF2BP3	GCAGGAAUUGACGCUGUAUTT	AUACAGCGUCAAUUCCUGCTT
si-circNFATC3-1	UGUGAAGAUCUUGAGCCAGTT	CUGGCUCAAGAUCUUCACATT
si-circNFATC3-2	CAUCCUGUUGUGAAGAUCUTT	AGAUCUUCACAACAGGAUGTT
si-TRIM25	CCUGGAGUAUUACAUUAAATT	UUUAAUGUAAUACUCCAGGTT
si-CCND1	GCAUGUUCGUGGCCUCUAATT	UUAGAGGCCACGAACAUGCTT

## Sheet: Table S7
Table S7 Probes for RNA pull-down
Gene	Sequence (5'-3')
CircNFATC3 pull-down probe	Biotin-CAAGATCTTCACAACAGGATGTCCCCCA
Negative control probe	Biotin-TGGGGGACATCCTGTTGTGAAGATCTTG
Positive control probe	Biotin-CUGGGCUUUUUUUUUCUCUUUCUCUCCUUUCUUUUUCUUCUUCCCUCCCUA

## Sheet: Table S8
Table S8 CircRNAs interacting with IGF2BP3 in SGC7901 cells (Top 50)
Gene symbol	Read number
circELK4	32
circARID1A	13
circFNDC3B	10
circNFATC3	8
circNIPBL	7
circFOXK2	6
circCHD7	4
circCIT	4
circSPECC1	4
circZBTB46	3
circRREB1	3
circSLC45A4	3
circRNF13	3
circGPR133	3
circMNT	3
circSEPTIN9	3
circGLIS3	3
circUBAP2	3
circCD55	3
circMAPK9	3
circASXL2	2
circSP3	2
circSLC39A10	2
circMED15	2
circPOF1B	2
circFIRRE	2
circNUP98	2
circPDHX	2
circTMEM138	2
circPICALM	2
circKMT2A	2
circCCDC9	2
circCNOT3	2
circNQO2	2
circCDYL	2
circTNFRSF21	2
circOXNAD1	2
circPHLDB2	2
circFAIM	2
circPHC3	2
circAFF1	2
circSEC24B	2
circFBXW7	2
circFAT1	2
circZCCHC2	2
circZNF236	2
circTMCO3	2
circMGA	2
circSPPL3	2
circNCOR2	2

## Sheet: Table S9
Table S9 Upregulated genes in STAD of the TCGA database (Log2(Fold Change)＞2)
Gene Symbol	Gene ID	Median (Tumor)	Median (Normal)	Log2(Fold Change)	adj P value
CEACAM5	ENSG00000105388.14	198.293	0.72	6.856	1.73e-40
CEACAM6	ENSG00000086548.8	137.3	0.32	6.711	3.38e-60
RNU11	ENSG00000270103.3	89.905	0	6.506	2.22e-35
CLDN3	ENSG00000165215.6	110.094	0.36	6.352	3.92e-75
CST1	ENSG00000170373.8	77.355	0	6.292	1.09e-94
OLFM4	ENSG00000102837.6	98.646	0.45	6.103	1.21e-29
REG4	ENSG00000134193.14	90.71	0.45	5.983	3.01e-38
MUC3A	ENSG00000169894.17	72.158	0.32	5.792	9.32e-80
MUC13	ENSG00000173702.7	161.388	1.99	5.763	1.25e-72
CLDN4	ENSG00000189143.9	250.618	3.98	5.659	4.83e-108
PI3	ENSG00000124102.4	85.238	0.75	5.623	3e-31
RPPH1	ENSG00000277209.1	135.086	1.79	5.608	1.32e-73
UBD	ENSG00000213886.3	98.281	1.1	5.563	1.32e-91
CLDN7	ENSG00000181885.18	158.429	2.6	5.469	2.09e-125
AOC1	ENSG00000002726.19	53.934	0.48	5.214	8.83e-75
VIL1	ENSG00000127831.10	55.614	0.58	5.163	2.15e-71
CDH17	ENSG00000079112.9	32.316	0.11	4.908	1.03e-46
RNU4-1	ENSG00000200795.1	28.35	0	4.875	2.64e-39
RP11-323N12.5	ENSG00000267601.1	27.97	0	4.856	1.36e-67
PRAP1	ENSG00000165828.13	32.733	0.17	4.85	4.7e-38
DMBT1	ENSG00000187908.15	29.64	0.08	4.826	2.8e-31
UBE2C	ENSG00000175063.16	93.347	2.4	4.794	4.9e-107
CCL20	ENSG00000115009.11	36.121	0.48	4.649	2.8e-47
SERPINB5	ENSG00000206075.13	27.295	0.13	4.646	4.15e-64
LCN2	ENSG00000148346.11	691.914	27.98	4.58	6.2e-27
RRM2	ENSG00000171848.13	55.079	1.4	4.546	4.32e-99
SNORD3A	ENSG00000263934.4	742.938	30.89	4.544	1.74e-44
MYBL2	ENSG00000101057.15	38.276	0.7	4.53	1.08e-111
TFF3	ENSG00000160180.15	133.324	4.93	4.502	4.12e-31
MMP7	ENSG00000137673.8	26.25	0.21	4.493	1.01e-52
IGKV2D-28	ENSG00000242534.2	50.801	1.36	4.456	6.79e-31
IGHG4	ENSG00000211892.3	130.124	5.11	4.424	7.71e-49
TPX2	ENSG00000088325.15	33.855	0.74	4.324	1.09e-122
MISP	ENSG00000099812.8	85.067	3.56	4.238	3.51e-93
CCL18	ENSG00000275385.1	22.895	0.27	4.234	1.3e-59
SNORA12	ENSG00000212464.1	17.64	0	4.22	3.96e-41
RN7SL1	ENSG00000276168.1	2064.89	110.376	4.213	2.08e-66
TMPRSS4	ENSG00000137648.16	80.423	3.46	4.19	1.84e-65
RMRP	ENSG00000277027.1	48.994	1.79	4.163	1.48e-55
CLDN1	ENSG00000163347.5	25.63	0.49	4.16	8.44e-99
GPRC5A	ENSG00000013588.5	182.917	9.42	4.142	8.05e-63
KIAA0101	ENSG00000166803.10	49.696	1.93	4.113	2.46e-101
CLRN3	ENSG00000180745.4	17.485	0.08	4.097	2.87e-62
SNORA48	ENSG00000209582.1	16.068	0	4.093	2.07e-23
RNU4-2	ENSG00000202538.1	77.286	3.67	4.067	4e-35
IGKV1D-33	ENSG00000239975.2	15.73	0	4.064	7.95e-25
RP11-603J24.9	ENSG00000257411.1	15.645	0	4.057	7.4e-48
CXCL1	ENSG00000163739.4	50.086	2.09	4.047	2.9e-54
MSLN	ENSG00000102854.14	31.665	0.98	4.044	5.61e-47
RP11-162P23.2	ENSG00000257767.2	30.42	0.96	4.003	1.99e-30
IGHG2	ENSG00000211893.3	328.169	19.929	3.975	2.13e-35
CXCL9	ENSG00000138755.5	19.699	0.32	3.971	3.13e-65
CDC20	ENSG00000117399.13	39.454	1.61	3.954	7.39e-91
IL32	ENSG00000008517.16	364.948	22.83	3.941	2.39e-98
PRSS3	ENSG00000010438.16	87.141	4.89	3.904	1.23e-45
CXCL8	ENSG00000169429.10	30.63	1.13	3.892	1.77e-44
IGHG1	ENSG00000211896.6	2306.91	154.428	3.892	6.06e-40
TOP2A	ENSG00000131747.14	41.326	1.87	3.882	4.01e-106
MKI67	ENSG00000148773.12	25.86	0.83	3.876	6.53e-108
CH507-513H4.3	ENSG00000281181.1	5577.68	382.283	3.863	4.84e-41
CH507-513H4.4	ENSG00000280614.1	5577.68	382.283	3.863	4.84e-41
CH507-513H4.6	ENSG00000280800.1	5577.68	382.283	3.863	4.86e-41
RP11-290L1.3	ENSG00000257453.1	13.455	0	3.854	5.76e-39
CCNB2	ENSG00000157456.7	27.139	0.96	3.844	3.61e-107
MMP12	ENSG00000262406.2	13.867	0.04	3.837	7.07e-52
FOXM1	ENSG00000111206.12	32.375	1.35	3.828	1.42e-108
LGALS4	ENSG00000171747.8	561.385	38.929	3.816	3.44e-39
COL10A1	ENSG00000123500.9	13.645	0.05	3.802	7.41e-69
MMP11	ENSG00000099953.9	31.224	1.32	3.796	6.7e-80
SFRP4	ENSG00000106483.11	21.951	0.68	3.772	2.1e-47
TRIM29	ENSG00000137699.16	24.145	0.84	3.772	1.74e-38
GCNT3	ENSG00000140297.12	42.709	2.21	3.767	3.86e-33
SULF1	ENSG00000137573.13	56.437	3.25	3.756	5.23e-69
CKS2	ENSG00000123975.4	109.004	7.33	3.723	1.07e-113
CDX2	ENSG00000165556.9	12	0.01	3.686	2.47e-48
EPHB2	ENSG00000133216.16	17.515	0.44	3.685	2.22e-82
MDK	ENSG00000110492.15	399.208	30.21	3.681	1.36e-98
RN7SK	ENSG00000202198.1	200.116	14.93	3.658	1.55e-56
PPP1R1B	ENSG00000131771.13	68.055	4.51	3.648	7.67e-27
METTL7B	ENSG00000170439.6	17.545	0.49	3.638	1.84e-83
RNU1-1	ENSG00000206652.1	64.208	4.28	3.626	1.16e-42
RNU1-28P	ENSG00000206588.1	64.208	4.28	3.626	1.16e-42
RNU1-3	ENSG00000207513.1	64.208	4.28	3.626	1.16e-42
RNVU1-18	ENSG00000206737.1	64.208	4.28	3.626	1.16e-42
PLEKHS1	ENSG00000148735.14	12.955	0.14	3.614	8.62e-61
RAC1P2	ENSG00000249936.3	44.683	2.74	3.611	8.33e-86
RNU1-2	ENSG00000207005.1	63.924	4.33	3.607	1.92e-42
RNU1-27P	ENSG00000206596.1	63.924	4.33	3.607	1.92e-42
RNU1-4	ENSG00000207389.1	63.924	4.33	3.607	1.92e-42
CDCA7	ENSG00000144354.13	27.241	1.33	3.599	8.37e-95
CENPF	ENSG00000117724.12	23.275	1.03	3.58	1.81e-95
CDK1	ENSG00000170312.15	30.709	1.67	3.57	1.67e-101
PTTG1	ENSG00000164611.12	54.119	3.65	3.567	7.23e-100
PHLDA2	ENSG00000181649.5	69.917	5.01	3.561	1.75e-64
IGHG3	ENSG00000211897.7	191.267	15.32	3.558	2.18e-29
SNORD17	ENSG00000212232.1	16.66	0.51	3.548	9.12e-73
CDHR5	ENSG00000099834.18	31.554	1.79	3.544	1.21e-40
KRT17	ENSG00000128422.15	15.16	0.39	3.539	5.36e-34
ETV4	ENSG00000175832.12	19.775	0.82	3.513	8.38e-83
CDT1	ENSG00000167513.8	18.644	0.74	3.497	5.71e-96
CXCL10	ENSG00000169245.5	15.93	0.51	3.487	4.01e-58
ANLN	ENSG00000011426.10	21.94	1.05	3.484	2.25e-110
NUSAP1	ENSG00000137804.12	31.42	1.91	3.478	3.14e-97
CXCL5	ENSG00000163735.6	12.475	0.21	3.477	1.17e-23
TACSTD2	ENSG00000184292.6	66.134	5.07	3.467	1.08e-27
CTHRC1	ENSG00000164932.12	29.58	1.77	3.465	2.8e-91
SPP1	ENSG00000118785.13	47.929	3.49	3.446	6.37e-45
FERMT1	ENSG00000101311.15	26.65	1.54	3.444	6.25e-90
IL2RG	ENSG00000147168.12	73.963	5.93	3.435	2.74e-70
UBE2T	ENSG00000077152.9	30.215	1.91	3.423	2.31e-114
AC005943.2	ENSG00000267059.2	10.595	0.09	3.411	1.36e-44
ASF1B	ENSG00000105011.8	19.499	0.93	3.409	7.82e-101
HKDC1	ENSG00000156510.12	11.425	0.18	3.396	8.12e-68
FUT3	ENSG00000171124.12	30.635	2.02	3.389	2.13e-22
SKA3	ENSG00000165480.15	12.485	0.29	3.386	1.75e-121
AP003391.1	ENSG00000281272.1	19.07	0.93	3.378	4.78e-14
BUB1	ENSG00000169679.14	13.945	0.44	3.376	1.6e-110
CEP55	ENSG00000138180.15	14.885	0.53	3.376	3.46e-116
GJB2	ENSG00000165474.5	21.769	1.2	3.372	2.14e-56
NEK2	ENSG00000117650.12	12.455	0.3	3.372	2.06e-107
MMP9	ENSG00000100985.7	15.03	0.55	3.37	1.06e-68
INHBA	ENSG00000122641.9	12.27	0.29	3.363	1.03e-93
TNS4	ENSG00000131746.12	11.854	0.25	3.362	2.88e-38
MYO7B	ENSG00000169994.18	15.905	0.66	3.348	1.69e-32
RP11-357H14.17	ENSG00000272763.1	9.12	0	3.339	1.08e-65
CCNB1	ENSG00000134057.14	41.844	3.24	3.337	1.08e-87
HOXA10	ENSG00000253293.4	9.75	0.07	3.329	1.77e-65
MUC17	ENSG00000169876.13	9.084	0.01	3.32	1.41e-29
PRR11	ENSG00000068489.12	13.89	0.5	3.311	4.54e-129
AGR3	ENSG00000173467.8	75.285	6.7	3.308	7.26e-29
TRIM15	ENSG00000204610.12	9.085	0.02	3.306	3.41e-82
FUT6	ENSG00000156413.13	9.565	0.07	3.304	5.2e-29
SNORA7B	ENSG00000207088.1	8.865	0	3.302	5.7e-29
MXRA5	ENSG00000101825.7	28.15	1.97	3.295	6.86e-87
PLS1	ENSG00000120756.12	52.135	4.42	3.293	1.91e-66
KRT7	ENSG00000135480.14	51.173	4.33	3.291	4.24e-27
BGN	ENSG00000182492.15	202.579	19.87	3.286	9.7e-74
MCM4	ENSG00000104738.16	67.388	6.02	3.284	1.07e-98
GRIN2D	ENSG00000105464.3	9.71	0.1	3.283	2.85e-89
MELK	ENSG00000165304.7	13.22	0.47	3.274	1.66e-101
THBS2	ENSG00000186340.14	22.67	1.45	3.272	1.04e-47
SLC5A1	ENSG00000100170.9	11.695	0.33	3.255	1.78e-28
AURKB	ENSG00000178999.12	22.635	1.48	3.252	3.36e-81
MALAT1	ENSG00000251562.7	1501.09	156.649	3.252	4.14e-54
PLK1	ENSG00000166851.14	33.871	2.66	3.252	3.84e-93
DDC	ENSG00000132437.17	14.94	0.68	3.246	1.44e-39
MYEOV	ENSG00000172927.7	22.24	1.45	3.246	9.7e-41
TRIM31	ENSG00000204616.10	33.675	2.67	3.24	5.24e-41
CDKN3	ENSG00000100526.19	25.48	1.84	3.221	2.38e-106
BIRC5	ENSG00000089685.14	16.33	0.86	3.22	3.19e-75
PBK	ENSG00000168078.9	11.58	0.35	3.22	4.76e-89
PKMYT1	ENSG00000127564.16	20.659	1.33	3.217	9.82e-97
ECT2	ENSG00000114346.13	32.18	2.57	3.216	4.39e-112
SCARNA7	ENSG00000238741.1	12.285	0.43	3.216	8.5e-57
RP11-544M22.13	ENSG00000270149.5	9.565	0.15	3.2	3.96e-44
SLC39A5	ENSG00000139540.11	11.41	0.36	3.19	4.52e-36
TMEM189-UBE2V1	ENSG00000124208.16	15.355	0.8	3.184	1.15e-66
POF1B	ENSG00000124429.17	26.605	2.06	3.173	2.87e-62
TMEM238	ENSG00000233493.3	36.44	3.16	3.17	5.81e-85
APOC1	ENSG00000130208.9	78.083	7.79	3.169	2.27e-80
HMGA1	ENSG00000137309.19	319.085	34.611	3.168	1.12e-83
MAD2L1	ENSG00000164109.13	21.82	1.54	3.167	7.3e-107
OR2I1P	ENSG00000237988.3	9.055	0.12	3.166	2.97e-62
KLF5	ENSG00000102554.13	164.3	17.54	3.156	6.53e-67
CLDN2	ENSG00000165376.10	9.41	0.17	3.153	1.07e-37
LAMC2	ENSG00000058085.14	31.749	2.71	3.142	2.24e-67
CDH3	ENSG00000062038.13	15.365	0.86	3.137	6.07e-67
PMEPA1	ENSG00000124225.15	60.239	5.96	3.137	1.74e-70
RN7SKP54	ENSG00000222636.1	7.785	0	3.135	2.36e-25
APOC4-APOC2	ENSG00000224916.8	9.964	0.27	3.11	8.1e-59
AGMAT	ENSG00000116771.5	9.18	0.19	3.097	7.51e-92
IFI6	ENSG00000126709.14	282.801	32.199	3.096	8.3e-62
HLA-DQA1	ENSG00000196735.11	48.878	4.84	3.094	6.22e-40
RNVU1-7	ENSG00000206585.1	20.769	1.55	3.094	3.9e-13
CDX1	ENSG00000113722.16	7.825	0.04	3.085	1.13e-24
S100A10	ENSG00000197747.8	1059.56	124.516	3.079	2.65e-74
COL1A1	ENSG00000108821.13	521.364	61.002	3.075	1.16e-59
EPCAM	ENSG00000119888.10	402.054	47.53	3.054	4.85e-72
HMMR	ENSG00000072571.19	11.125	0.46	3.054	2.08e-100
ZWINT	ENSG00000122952.16	27.775	2.47	3.052	1.01e-85
SAPCD2	ENSG00000186193.8	15.24	0.96	3.051	3.32e-90
CCL15	ENSG00000275718.1	7.695	0.05	3.05	9.6e-54
LMNB1	ENSG00000113368.11	26.816	2.36	3.049	5.95e-96
KIF11	ENSG00000138160.5	11.135	0.47	3.045	4.36e-116
AURKA	ENSG00000087586.17	22.185	1.82	3.039	3.63e-90
KCNE3	ENSG00000175538.10	39.086	3.88	3.038	5.36e-53
GJB3	ENSG00000188910.7	12.705	0.68	3.028	1.47e-47
HOXC10	ENSG00000180818.4	7.315	0.02	3.027	4.58e-43
DLGAP5	ENSG00000126787.12	9.265	0.26	3.026	6.06e-102
CCNA2	ENSG00000145386.9	18.455	1.4	3.019	7.17e-95
APOE	ENSG00000130203.9	191.605	22.841	3.014	3.06e-63
KIF20A	ENSG00000112984.11	10.535	0.44	3.002	2.67e-108
CDCA5	ENSG00000146670.9	13.55	0.83	2.991	1.39e-88
RP11-284F21.7	ENSG00000229953.1	9.845	0.38	2.974	1.84e-57
CH507-513H4.5	ENSG00000281383.1	9.81	0.39	2.959	1.65e-46
BAIAP2L2	ENSG00000128298.16	27.06	2.61	2.958	5.54e-67
SNORD15B	ENSG00000207445.1	6.705	0	2.946	9.45e-18
IQGAP3	ENSG00000183856.10	12.095	0.7	2.945	9.57e-78
CCL15-CCL14	ENSG00000275688.4	10.205	0.46	2.94	4.27e-46
HNF4A	ENSG00000101076.16	40.434	4.4	2.94	5.65e-67
TROAP	ENSG00000135451.12	17.4	1.41	2.933	2.65e-75
KIFC1	ENSG00000237649.7	13.345	0.88	2.932	3.79e-82
MIR3648-1	ENSG00000275708.1	6.605	0	2.927	1.78e-50
MIR3648-2	ENSG00000264462.1	6.605	0	2.927	1.78e-50
CEACAM1	ENSG00000079385.21	34.005	3.61	2.925	8.67e-48
ESPN	ENSG00000187017.14	14.215	1.01	2.92	3.17e-32
MYB	ENSG00000118513.18	9.385	0.38	2.912	8.96e-71
MEST	ENSG00000106484.14	28.325	2.9	2.911	1.73e-97
RP11-2K6.1	ENSG00000279225.1	24.185	2.35	2.91	9.26e-58
MALL	ENSG00000144063.3	31.519	3.33	2.909	6.59e-32
TFAP2A	ENSG00000137203.10	10.115	0.48	2.909	6.71e-58
PLBD1	ENSG00000121316.10	59.999	7.15	2.904	1.83e-66
UHRF1	ENSG00000276043.4	10.065	0.48	2.902	7.32e-91
KIF2C	ENSG00000142945.12	12.73	0.84	2.9	2.95e-96
OAS3	ENSG00000111331.12	30.915	3.3	2.892	1.5e-81
TIMP1	ENSG00000102265.11	860.391	115.223	2.89	2.06e-77
CXCL13	ENSG00000156234.7	13.885	1.01	2.889	9.44e-35
CDC6	ENSG00000094804.9	10.39	0.54	2.887	1.02e-74
OAS1	ENSG00000089127.12	70.265	8.66	2.883	1.86e-47
SNORD118	ENSG00000200463.1	6.375	0	2.883	1.31e-17
CAMK2N1	ENSG00000162545.5	62.089	7.56	2.882	6.65e-39
CDCA8	ENSG00000134690.10	15.045	1.18	2.88	3.71e-89
MGAM2	ENSG00000257743.8	6.8	0.06	2.879	6.1e-44
LY6E	ENSG00000160932.10	350.652	46.99	2.873	1.36e-76
TRABD2A	ENSG00000186854.10	9.765	0.47	2.872	2.49e-57
PDX1	ENSG00000139515.5	6.72	0.07	2.851	1.16e-58
ASCL2	ENSG00000183734.4	8.575	0.33	2.848	3.22e-43
MACC1	ENSG00000183742.12	11.16	0.69	2.847	6.09e-74
ATP10B	ENSG00000118322.12	10.505	0.6	2.846	8.38e-32
CENPA	ENSG00000115163.14	8.695	0.35	2.844	7.53e-94
FAM83H	ENSG00000180921.6	49.74	6.08	2.841	7.87e-80
ANXA13	ENSG00000104537.16	7.95	0.26	2.828	2.02e-32
FNDC1	ENSG00000164694.16	6.864	0.11	2.825	1.98e-57
TYMS	ENSG00000176890.15	37.314	4.41	2.824	2.08e-84
NCAPG	ENSG00000109805.9	8.815	0.39	2.82	2.32e-94
APOC2	ENSG00000234906.8	6.975	0.13	2.819	7.45e-61
KIF18B	ENSG00000186185.13	8.73	0.38	2.818	9.3e-83
HOXB7	ENSG00000260027.4	18.65	1.79	2.816	1.79e-41
LUM	ENSG00000139329.4	299.621	41.72	2.815	1.77e-46
SNORA47	ENSG00000238961.1	6.01	0	2.809	9.21e-14
TRIP13	ENSG00000071539.13	10.675	0.68	2.797	3.58e-102
EFNA2	ENSG00000099617.3	5.93	0	2.793	5.66e-46
Metazoa_SRP	ENSG00000278771.1	6.885	0.14	2.79	1.12e-53
NMU	ENSG00000109255.11	8.07	0.32	2.781	8.85e-34
PPP1R14D	ENSG00000166143.9	6.959	0.16	2.779	2.03e-30
DTL	ENSG00000143476.17	8.165	0.34	2.774	1.14e-104
C2	ENSG00000166278.14	33.794	4.09	2.773	5.38e-68
CHI3L1	ENSG00000133048.12	18.595	1.87	2.771	1.3e-33
DEPDC1B	ENSG00000035499.12	8.42	0.38	2.771	1.45e-100
FABP1	ENSG00000163586.9	9.355	0.52	2.768	3.39e-09
GDA	ENSG00000119125.16	7.035	0.18	2.768	1.45e-37
CENPM	ENSG00000100162.14	15.12	1.37	2.766	9.91e-73
SOX9	ENSG00000125398.5	64.435	8.62	2.766	4.22e-93
LTB	ENSG00000227507.2	14.91	1.35	2.759	5.56e-58
HLA-DRA	ENSG00000204287.13	587.135	86.007	2.757	1.4e-42
NUF2	ENSG00000143228.12	9.675	0.58	2.756	4.99e-96
CKAP2	ENSG00000136108.14	17.78	1.79	2.751	1.16e-110
NCAPH	ENSG00000121152.9	9.905	0.62	2.751	2.68e-87
PIK3AP1	ENSG00000155629.14	11.215	0.82	2.747	1.68e-95
MYH14	ENSG00000105357.15	88.232	12.34	2.742	2.96e-68
MIR4435-2HG	ENSG00000172965.14	45.965	6.05	2.736	3.7e-105
CDCA3	ENSG00000111665.11	23.41	2.67	2.734	3.13e-77
EPSTI1	ENSG00000133106.14	20.829	2.28	2.734	1.47e-69
HLA-DPA1	ENSG00000231389.7	195.448	28.61	2.73	2.77e-41
CALML4	ENSG00000129007.14	50.611	6.8	2.726	7.99e-57
FCGR3A	ENSG00000203747.9	21.615	2.42	2.725	1.47e-48
VDR	ENSG00000111424.10	14.26	1.31	2.724	2.41e-63
MMP1	ENSG00000196611.4	33.401	4.23	2.718	1.43e-23
HJURP	ENSG00000123485.11	9.39	0.58	2.717	1e-86
TREM2	ENSG00000095970.16	8.46	0.44	2.716	2.9e-84
TK1	ENSG00000167900.11	49.06	6.65	2.71	4.31e-73
ARHGAP11A	ENSG00000198826.10	10.2	0.72	2.703	3.95e-96
HN1	ENSG00000189159.15	206.779	30.95	2.701	5.3e-67
BUB1B	ENSG00000156970.12	9.455	0.61	2.699	1.96e-92
RMI2	ENSG00000175643.8	13.42	1.22	2.699	3.4e-97
COL1A2	ENSG00000164692.17	406.172	61.742	2.698	9.63e-47
KLK10	ENSG00000129451.11	11.84	0.98	2.697	2.1e-23
FAM83H-AS1	ENSG00000203499.10	22.725	2.68	2.689	1.7e-66
SDS	ENSG00000135094.10	7.575	0.33	2.689	9.45e-68
HELLS	ENSG00000119969.14	13.56	1.26	2.688	8.23e-114
LINC00483	ENSG00000167117.8	5.99	0.09	2.681	7.21e-29
MCM2	ENSG00000073111.13	20.644	2.43	2.658	1.76e-95
CDC45	ENSG00000093009.9	9.2	0.62	2.654	1.02e-83
NRARP	ENSG00000198435.3	29.82	3.9	2.653	1.31e-73
F12	ENSG00000131187.9	7.735	0.39	2.652	4.26e-56
PLEK2	ENSG00000100558.8	28.61	3.71	2.652	1.23e-53
SNX10	ENSG00000086300.15	10.31	0.8	2.652	1.13e-105
SPARC	ENSG00000113140.10	769.538	121.65	2.651	2.06e-48
PLA2G7	ENSG00000146070.16	6.9	0.26	2.648	3.4e-88
ITGA2	ENSG00000164171.10	11.53	1	2.647	8.96e-66
DSG2	ENSG00000046604.12	65.19	9.58	2.645	3.4e-64
LAMP3	ENSG00000078081.7	6.445	0.19	2.645	8.13e-78
MET	ENSG00000105976.14	22.334	2.73	2.645	1e-76
CD55	ENSG00000196352.13	128.483	19.84	2.635	3.04e-44
IDO1	ENSG00000131203.12	8.064	0.46	2.634	3.04e-40
OAS2	ENSG00000111335.12	29.28	3.89	2.63	1.29e-56
MTDH	ENSG00000147649.9	86.927	13.23	2.627	8.28e-117
CXCL3	ENSG00000163734.4	26.369	3.44	2.624	2.81e-29
GGH	ENSG00000137563.11	28.52	3.79	2.624	2.05e-60
TNFRSF6B	ENSG00000243509.4	16.38	1.82	2.624	8.15e-32
SH3BP1	ENSG00000100092.20	25.934	3.38	2.62	3.31e-69
IL22RA1	ENSG00000142677.3	9.93	0.78	2.618	2.83e-44
PRR7	ENSG00000131188.11	10.905	0.94	2.617	3.84e-97
ASPM	ENSG00000066279.16	6.59	0.24	2.614	3.65e-100
LYZ	ENSG00000090382.6	904.984	147.083	2.613	2.63e-27
GNL3L	ENSG00000130119.15	17.48	2.04	2.604	1.66e-121
HOXB9	ENSG00000170689.9	5.185	0.02	2.6	7.26e-57
CRIP1	ENSG00000213145.9	244.086	39.45	2.599	1.47e-48
APLNR	ENSG00000134817.10	11.77	1.11	2.597	1.13e-60
LY75	ENSG00000054219.10	14.535	1.57	2.596	1.46e-83
CXCL16	ENSG00000161921.14	107.903	17.03	2.595	4.58e-93
CCL4L2	ENSG00000276070.4	9.41	0.73	2.589	5.44e-52
HNF4G	ENSG00000164749.11	12.74	1.29	2.585	1.75e-60
ZNF703	ENSG00000183779.6	46.56	6.93	2.584	3.85e-31
LINC01296	ENSG00000244306.9	6.37	0.23	2.583	4.51e-54
JUP	ENSG00000173801.16	256.372	42.039	2.58	3.88e-56
LGALS2	ENSG00000100079.6	14.505	1.6	2.576	1.16e-34
NDC80	ENSG00000080986.12	9.31	0.73	2.575	1.38e-93
GPA33	ENSG00000143167.11	5.413	0.08	2.57	1.02e-21
MFAP2	ENSG00000117122.13	27.86	3.88	2.564	1.24e-44
RAB11FIP1	ENSG00000156675.15	44.18	6.64	2.564	1.04e-56
KIF4A	ENSG00000090889.11	6.435	0.26	2.561	4.77e-91
TTK	ENSG00000112742.9	8.01	0.53	2.558	7.36e-85
SLC27A2	ENSG00000140284.10	7.24	0.4	2.557	2.58e-63
THY1	ENSG00000154096.13	81.676	13.1	2.552	3.46e-48
DIO2	ENSG00000211448.11	12.225	1.26	2.549	2.75e-73
SGOL1	ENSG00000129810.14	6.305	0.25	2.547	1.11e-105
COL8A1	ENSG00000144810.15	13.424	1.48	2.54	4.93e-36
RAD51	ENSG00000051180.16	8.625	0.66	2.536	3.36e-94
RAD51AP1	ENSG00000111247.14	9.61	0.83	2.536	1.38e-100
SLC6A14	ENSG00000268104.2	5.085	0.05	2.535	1.4e-33
CD74	ENSG00000019582.14	2049.92	353.189	2.534	3.4e-45
SPINK4	ENSG00000122711.8	5.77	0.17	2.533	7.08e-16
CTSS	ENSG00000163131.10	111.021	18.39	2.53	1.48e-47
TMEM150B	ENSG00000180061.9	8.175	0.59	2.529	5.14e-41
KLK1	ENSG00000167748.10	9.36	0.8	2.525	2.1e-26
SPC25	ENSG00000152253.8	8.165	0.6	2.518	2.85e-96
F2R	ENSG00000181104.6	21.78	2.98	2.517	3.38e-98
FCER1G	ENSG00000158869.10	131.342	22.119	2.517	4.57e-54
PSMB9	ENSG00000240065.7	98.502	16.45	2.512	1.86e-62
KPNA2	ENSG00000182481.8	70.065	11.47	2.511	6.77e-101
FAP	ENSG00000078098.13	9.54	0.85	2.51	7.73e-55
CASC5	ENSG00000137812.19	6.345	0.29	2.509	3.18e-88
HMGB3	ENSG00000029993.14	36.794	5.64	2.509	3.88e-89
ISG15	ENSG00000187608.8	94.163	15.78	2.504	1.85e-53
TUBA1C	ENSG00000167553.14	460.592	80.671	2.499	5.5e-75
ANKS4B	ENSG00000175311.6	5.095	0.08	2.497	3.8e-57
CTSC	ENSG00000109861.15	127.773	21.84	2.495	5.78e-87
PTBP3	ENSG00000119314.15	43.885	6.99	2.49	2.26e-92
CENPU	ENSG00000151725.11	12.555	1.42	2.486	3.35e-83
PLAUR	ENSG00000011422.11	63.542	10.58	2.479	1.41e-51
GABRP	ENSG00000094755.16	6.789	0.4	2.476	2.37e-24
STIL	ENSG00000123473.15	7.165	0.47	2.474	1.6e-96
CFTR	ENSG00000001626.14	6.885	0.42	2.473	7.35e-35
LYN	ENSG00000254087.7	30.749	4.72	2.473	9.18e-80
C1orf106	ENSG00000163362.10	54.294	9	2.467	5.81e-54
PRR15	ENSG00000176532.3	34.809	5.48	2.466	3.9e-50
ASPN	ENSG00000106819.11	18.61	2.56	2.462	6.01e-27
CCND1	ENSG00000110092.3	77.366	13.28	2.456	2.39e-59
ESCO2	ENSG00000171320.14	6.33	0.34	2.452	2.02e-73
TMSB4XP4	ENSG00000223551.1	16.115	2.13	2.451	1.48e-39
TMEM45B	ENSG00000151715.7	64.281	10.95	2.45	1.72e-36
GINS1	ENSG00000101003.9	6.53	0.38	2.448	2.37e-96
KDELR3	ENSG00000100196.10	42.951	7.07	2.445	2.33e-80
OLFML2B	ENSG00000162745.10	13.05	1.58	2.445	7.86e-51
DHFRP1	ENSG00000188985.6	8.355	0.72	2.443	1.77e-52
OIP5	ENSG00000104147.8	6.425	0.37	2.438	3.58e-90
ARSE	ENSG00000157399.14	12.275	1.46	2.432	3.23e-48
CHURC1-FNTB	ENSG00000125954.12	5.755	0.26	2.423	1.37e-27
MDFI	ENSG00000112559.13	19.805	2.88	2.423	8.51e-59
C15orf48	ENSG00000166920.10	69.237	12.11	2.422	2.63e-26
CYBA	ENSG00000051523.10	324.865	59.821	2.422	1.36e-72
CTD-2510F5.4	ENSG00000265415.1	4.76	0.08	2.415	1.07e-93
ILDR1	ENSG00000145103.12	4.65	0.06	2.414	5.38e-94
ATP2C2	ENSG00000064270.12	9.96	1.06	2.412	8.91e-35
PRC1	ENSG00000198901.13	34.471	5.67	2.411	1.2e-74
COL12A1	ENSG00000111799.20	36.309	6.02	2.41	7.29e-38
KIAA1211	ENSG00000109265.12	5.905	0.3	2.409	4.9e-69
RP11-841O20.2	ENSG00000258757.1	7.81	0.66	2.408	7.43e-31
TTYH3	ENSG00000136295.14	52.864	9.18	2.404	2.83e-87
S100A11	ENSG00000163191.5	1543.46	291.226	2.402	9.72e-63
MARVELD3	ENSG00000140832.9	12.725	1.6	2.4	4.66e-82
AP1S3	ENSG00000152056.16	11.375	1.35	2.397	1.27e-77
COL3A1	ENSG00000168542.12	344.174	64.69	2.394	4.18e-41
CHEK1	ENSG00000149554.12	12.02	1.48	2.392	1.46e-107
FAM111B	ENSG00000189057.10	5.66	0.27	2.391	1.67e-55
PYCARD	ENSG00000103490.13	61.25	10.87	2.391	2.01e-78
VNN1	ENSG00000112299.7	6.349	0.41	2.382	1.41e-22
FYB	ENSG00000082074.15	10.905	1.29	2.378	6.52e-65
SERPINA1	ENSG00000197249.12	189.709	35.799	2.374	3.34e-19
TMEM33	ENSG00000109133.12	34.895	5.93	2.373	3.94e-89
NKG7	ENSG00000105374.9	16.169	2.32	2.371	1.18e-38
XPR1	ENSG00000143324.13	14.2	1.94	2.37	2.42e-98
EXO1	ENSG00000174371.16	5.45	0.25	2.367	5.69e-101
PCNA	ENSG00000132646.10	121.89	22.86	2.365	1.96e-94
KRT80	ENSG00000167767.13	4.805	0.13	2.361	3.52e-39
VCAN	ENSG00000038427.15	32.625	5.55	2.36	1.08e-45
TRPM2-AS	ENSG00000230061.2	4.275	0.03	2.357	4.4e-50
SNORA22	ENSG00000206634.1	4.12	0	2.356	3.29e-09
BID	ENSG00000015475.18	38.795	6.78	2.355	2.4e-94
GTSE1	ENSG00000075218.18	7.535	0.67	2.354	2.75e-76
WDR72	ENSG00000166415.14	4.605	0.1	2.349	5.37e-41
RP11-478C6.4	ENSG00000250321.1	4.07	0	2.342	1.46e-10
CEMIP	ENSG00000103888.15	6.23	0.43	2.338	3.31e-50
MARCKSL1	ENSG00000175130.6	196.705	38.191	2.335	8.51e-90
HHLA2	ENSG00000114455.13	6.06	0.4	2.334	3.98e-13
TMPRSS3	ENSG00000160183.13	16.845	2.55	2.33	1.04e-30
CD44	ENSG00000026508.16	177.336	34.501	2.329	9.93e-37
KRT18	ENSG00000111057.10	778.956	154.235	2.329	1.26e-52
FPR3	ENSG00000187474.4	8.639	0.92	2.328	1.88e-55
HLA-DQB1	ENSG00000179344.16	62.539	11.67	2.326	6.16e-31
KRT8	ENSG00000170421.11	1274.04	253.228	2.326	2.2e-44
UBE2S	ENSG00000108106.13	55.97	10.38	2.324	1.28e-72
FANCA	ENSG00000187741.14	16.969	2.59	2.323	2.16e-76
CLSPN	ENSG00000092853.13	4.9	0.18	2.322	1.28e-106
IFI30	ENSG00000216490.3	248.869	49.08	2.319	9.85e-73
IL4I1	ENSG00000104951.15	5.72	0.35	2.316	2.74e-79
PABPC1	ENSG00000070756.13	1955.81	391.969	2.316	1e-84
SULF2	ENSG00000196562.14	73.95	14.05	2.316	3.26e-49
ADAM10	ENSG00000137845.14	54.545	10.17	2.314	2.54e-69
CENPN	ENSG00000166451.13	18.245	2.87	2.314	5.78e-92
PARPBP	ENSG00000185480.11	7.255	0.66	2.314	2.41e-99
IGF2BP3	ENSG00000136231.13	4.715	0.15	2.313	6.26e-45
SKA1	ENSG00000154839.9	4.815	0.17	2.313	1.04e-85
ABHD17C	ENSG00000136379.11	47.831	8.84	2.311	1.52e-63
CDC42EP5	ENSG00000167617.2	66.525	12.61	2.311	5.12e-27
CCNF	ENSG00000162063.12	7.385	0.7	2.302	1.46e-92
TYROBP	ENSG00000011600.11	133.301	26.241	2.302	2.69e-49
KLF16	ENSG00000129911.8	26.645	4.61	2.301	1.01e-78
DEPDC1	ENSG00000024526.16	4.71	0.16	2.299	1.12e-83
GUCY2C	ENSG00000070019.4	4.069	0.03	2.299	9.55e-28
DPP4	ENSG00000197635.9	8.195	0.87	2.298	8.13e-30
GINS2	ENSG00000131153.8	6.46	0.52	2.295	2.73e-76
HEPH	ENSG00000089472.16	19.06	3.09	2.294	8.72e-14
CDKN2A	ENSG00000147889.16	10.775	1.41	2.289	3.05e-32
TMEM158	ENSG00000249992.1	7.405	0.72	2.289	1.22e-59
PCSK9	ENSG00000169174.10	5.104	0.25	2.288	1.65e-31
STAT1	ENSG00000115415.18	89.924	17.689	2.282	2.56e-74
CD68	ENSG00000129226.13	118.796	23.65	2.281	4.77e-41
CDH11	ENSG00000140937.13	25.35	4.42	2.281	1.96e-42
IGKC	ENSG00000211592.6	5883.46	1210.34	2.28	6.45e-16
SOX4	ENSG00000124766.5	28.685	5.12	2.278	2.97e-89
KIF23	ENSG00000137807.13	11.314	1.54	2.277	6.97e-81
LAPTM4B	ENSG00000104341.16	93.584	18.51	2.277	4.55e-48
ETV7	ENSG00000010030.13	9.9	1.25	2.276	1.2e-53
CDCA2	ENSG00000184661.13	4.71	0.18	2.275	7.28e-87
LIPG	ENSG00000101670.11	8.599	0.99	2.27	8.93e-48
RP11-379F4.6	ENSG00000272440.1	3.81	0	2.266	6.34e-65
SLC39A4	ENSG00000147804.9	112.621	22.65	2.264	3.99e-47
APOBEC3B	ENSG00000179750.15	8.505	0.98	2.263	4.4e-44
HOXA13	ENSG00000106031.7	3.785	0	2.259	4.99e-46
MSX2	ENSG00000120149.8	6.165	0.5	2.256	6.48e-63
SIPA1L3	ENSG00000105738.10	26.135	4.69	2.254	7.03e-85
COL4A1	ENSG00000187498.14	89.068	17.89	2.253	2.83e-42
SPAG5	ENSG00000076382.16	16.745	2.73	2.25	5.07e-71
CNOT7	ENSG00000198791.11	67.538	13.44	2.247	9.42e-101
ESPL1	ENSG00000135476.11	6.16	0.51	2.245	1.46e-47
TACC3	ENSG00000013810.18	26.925	4.89	2.245	8.16e-77
BRI3BP	ENSG00000184992.10	15.28	2.44	2.243	3.27e-87
CKAP2L	ENSG00000169607.12	4.635	0.19	2.243	5.32e-96
RP11-284F21.10	ENSG00000272405.1	5.485	0.37	2.243	1.54e-46
LINC01207	ENSG00000248771.5	4.239	0.11	2.239	8.89e-25
LINC00152	ENSG00000222041.10	33.759	6.37	2.238	2.33e-80
CXCL11	ENSG00000169248.12	4.275	0.12	2.236	4.02e-47
TRAC	ENSG00000277734.4	36.564	6.99	2.233	4.15e-45
LACTB2	ENSG00000147592.8	36.581	7.01	2.23	3.19e-74
RP11-598P20.3	ENSG00000254198.1	7.675	0.85	2.229	8.07e-74
AIM1L	ENSG00000176092.13	5.325	0.35	2.228	3.54e-38
CENPK	ENSG00000123219.12	7.65	0.85	2.225	4.68e-90
DUXAP8	ENSG00000206195.10	5.4	0.37	2.224	3.15e-51
ELFN1-AS1	ENSG00000236081.1	4.6	0.2	2.222	1.26e-42
KLK6	ENSG00000167755.13	3.845	0.04	2.22	5.1e-26
NCOA7	ENSG00000111912.18	48.895	9.71	2.22	2.31e-71
SLC2A1	ENSG00000117394.19	72.263	14.73	2.22	1.72e-41
SNORD97	ENSG00000238622.1	3.65	0	2.217	0.000748
DHFR	ENSG00000228716.6	19.81	3.48	2.216	6.88e-92
ANPEP	ENSG00000166825.13	21.739	3.9	2.214	2.88e-17
FCHO1	ENSG00000130475.14	8.645	1.08	2.213	6.53e-74
SDC1	ENSG00000115884.10	96.128	19.99	2.21	1.24e-35
PRRX1	ENSG00000116132.11	9.81	1.34	2.208	1.06e-33
FXYD5	ENSG00000089327.14	214.249	45.809	2.201	1.42e-75
RCC2	ENSG00000179051.13	56.586	11.55	2.198	5.28e-101
FCGR2A	ENSG00000143226.13	29.635	5.68	2.197	1.83e-45
TRBC2	ENSG00000211772.8	38.934	7.71	2.197	4.96e-37
BCL2A1	ENSG00000140379.7	7.385	0.83	2.196	8.64e-47
CCDC34	ENSG00000109881.16	14.805	2.45	2.196	9.72e-93
RACGAP1	ENSG00000161800.12	23.33	4.31	2.196	9.16e-75
HCP5	ENSG00000206337.10	26.434	4.99	2.195	9.28e-53
PKP3	ENSG00000184363.9	65.014	13.42	2.195	7.86e-41
EPPK1	ENSG00000261150.2	9.38	1.27	2.193	4.97e-50
H2AFX	ENSG00000188486.3	58.72	12.06	2.193	3.15e-79
IL2RB	ENSG00000100385.13	8.405	1.06	2.191	1.86e-49
NCEH1	ENSG00000144959.9	16.12	2.75	2.191	3.2e-72
PLAU	ENSG00000122861.15	28.869	5.54	2.191	4.38e-50
GREM1	ENSG00000166923.10	56.676	11.66	2.188	3.69e-17
FGFR4	ENSG00000160867.14	29.699	5.75	2.185	1.01e-43
PVRL1	ENSG00000110400.10	16.955	2.95	2.184	6.55e-53
ACSL5	ENSG00000197142.10	53.059	10.93	2.18	4.33e-33
HLA-DMB	ENSG00000242574.8	48.16	9.85	2.18	1.94e-33
FAM83B	ENSG00000168143.8	5.65	0.47	2.178	1.59e-43
GPX2	ENSG00000176153.11	526.247	115.551	2.178	6.18e-31
ZNRF2P1	ENSG00000237004.3	4.915	0.31	2.175	9.35e-57
IFI27	ENSG00000165949.12	635.588	140.078	2.174	7.01e-28
LEF1	ENSG00000138795.9	9.46	1.32	2.173	1.08e-79
AHR	ENSG00000106546.12	42.654	8.71	2.169	3.61e-75
MYO5B	ENSG00000167306.18	35.335	7.09	2.167	1.47e-41
AGT	ENSG00000135744.7	14.485	2.45	2.166	3.54e-33
TPD52	ENSG00000076554.15	113.495	24.54	2.164	2.33e-58
APOL6	ENSG00000221963.5	16.67	2.95	2.161	1.27e-75
RP11-304L19.1	ENSG00000259933.6	8.825	1.2	2.159	5.69e-50
ABHD11	ENSG00000106077.18	49.399	10.3	2.157	1.23e-82
FAM60A	ENSG00000139146.13	42.045	8.65	2.157	7.93e-93
NDC1	ENSG00000058804.11	14.965	2.58	2.157	4.77e-90
POMK	ENSG00000185900.9	5.935	0.56	2.152	3.26e-73
F2RL2	ENSG00000164220.6	5.66	0.5	2.151	2.98e-53
HPDL	ENSG00000186603.5	7.705	0.96	2.151	2.68e-50
TRBV25-1	ENSG00000211751.7	19.06	3.52	2.15	7.16e-39
AC007969.5	ENSG00000233762.3	21.56	4.09	2.148	2.63e-54
EHF	ENSG00000135373.12	50.628	10.66	2.147	4.41e-36
ACE	ENSG00000159640.14	19.76	3.69	2.146	3.96e-41
FAM222B	ENSG00000173065.13	25.355	4.96	2.145	1.06e-82
SRD5A3	ENSG00000128039.10	31.909	6.44	2.145	3.78e-66
EFNA3	ENSG00000143590.13	7.56	0.94	2.142	1.14e-46
SLC52A3	ENSG00000101276.14	11.38	1.81	2.139	1.97e-59
TRIM14	ENSG00000106785.14	21.64	4.14	2.139	4.87e-79
FCGR1A	ENSG00000150337.13	7.7	0.98	2.136	3.01e-57
HSD17B2	ENSG00000086696.10	22.08	4.26	2.134	6.34e-20
NR1I2	ENSG00000144852.16	3.83	0.1	2.134	5.8e-23
NME1	ENSG00000239672.7	102.628	22.62	2.133	2.64e-83
FAR2	ENSG00000064763.10	11.795	1.92	2.131	3.1e-65
KRT8P3	ENSG00000254285.3	5.78	0.55	2.129	1.82e-41
CORO2A	ENSG00000106789.12	12.685	2.13	2.128	5.3e-46
IGKV1-39	ENSG00000242371.1	8.75	1.23	2.128	4.33e-11
ONECUT2	ENSG00000119547.5	3.46	0.02	2.128	9.77e-52
NEK6	ENSG00000119408.16	36.574	7.6	2.127	1.71e-77
PLEKHG6	ENSG00000008323.15	17.895	3.33	2.126	1.71e-42
TNFRSF11A	ENSG00000141655.15	6.9	0.81	2.126	2.21e-39
F5	ENSG00000198734.10	5.889	0.58	2.124	1.27e-31
EPHA2	ENSG00000142627.12	35.291	7.34	2.121	3.09e-36
ST14	ENSG00000149418.10	100.75	22.409	2.12	2.23e-55
LILRB4	ENSG00000186818.12	9.255	1.36	2.119	6.67e-50
GINS4	ENSG00000147536.11	5.295	0.45	2.118	1.3e-86
CD52	ENSG00000169442.8	50.927	10.97	2.117	1.81e-38
FDCSP	ENSG00000181617.5	3.855	0.12	2.116	1.07e-21
OVOL1	ENSG00000172818.9	6.665	0.77	2.115	8.16e-37
ENC1	ENSG00000171617.13	29.695	6.09	2.114	1.73e-68
CASC9	ENSG00000249395.2	3.63	0.07	2.113	1.95e-41
DBF4	ENSG00000006634.7	14.735	2.64	2.112	1.29e-98
KIF18A	ENSG00000121621.6	4.005	0.16	2.109	1.04e-96
GPR35	ENSG00000178623.11	28.489	5.84	2.108	1.33e-48
ATP11A	ENSG00000068650.18	22.965	4.57	2.105	5.15e-72
USH1C	ENSG00000006611.15	40.419	8.63	2.105	2.95e-38
IGKV4-1	ENSG00000211598.2	108.808	24.54	2.104	1.53e-13
RP11-229E13.4	ENSG00000274630.1	3.295	0	2.103	9.43e-07
NFE2L3	ENSG00000050344.8	25.43	5.18	2.097	3.03e-88
SNX8	ENSG00000106266.8	37.109	7.92	2.095	2.29e-88
AMN	ENSG00000166126.10	27.655	5.71	2.094	8.37e-27
TUBB3	ENSG00000258947.6	12.62	2.19	2.094	1.02e-36
NKX6-3	ENSG00000165066.12	3.565	0.07	2.093	8.1e-16
RAC2	ENSG00000128340.14	43.296	9.38	2.093	2.71e-51
PIGR	ENSG00000162896.5	156.405	36.011	2.088	1.29e-05
AIM1	ENSG00000112297.14	10.08	1.61	2.086	1.04e-31
HLA-DRB1	ENSG00000196126.10	184.681	42.771	2.085	1.87e-30
IGLC2	ENSG00000211677.2	1788.58	420.656	2.085	7.64e-15
LST1	ENSG00000204482.10	19.24	3.77	2.085	1.26e-52
FANCI	ENSG00000140525.17	15.06	2.79	2.083	1.53e-74
CEACAM7	ENSG00000007306.14	3.53	0.07	2.082	4.6e-19
FAM64A	ENSG00000129195.15	5.225	0.47	2.082	6.01e-68
MCM10	ENSG00000065328.16	3.95	0.17	2.081	4.66e-82
PTP4A1	ENSG00000112245.9	155.864	36.091	2.08	1.43e-45
CDCP1	ENSG00000163814.7	21.685	4.37	2.079	1.43e-45
FSCN1	ENSG00000075618.17	28.824	6.06	2.079	1.01e-51
AGR2	ENSG00000106541.11	976.854	231.167	2.074	7.54e-24
ACOT7	ENSG00000097021.19	46.134	10.2	2.073	9.26e-58
SNRPD1	ENSG00000167088.10	100.516	23.131	2.073	2.55e-94
CDC25C	ENSG00000158402.18	4.115	0.22	2.068	1.77e-82
KIF20B	ENSG00000138182.14	6.34	0.75	2.068	2.03e-114
SLC4A11	ENSG00000088836.12	5.835	0.63	2.068	2.41e-36
EIF2AK2	ENSG00000055332.16	19.11	3.8	2.067	2.3e-80
REEP6	ENSG00000115255.10	13.7	2.51	2.066	8.81e-27
MTFR2	ENSG00000146410.11	5.52	0.56	2.063	3.25e-81
MYO1E	ENSG00000157483.8	75.719	17.36	2.063	1.05e-81
PAPD7	ENSG00000282558.1	3.18	0	2.063	6.58e-39
ARL6IP1	ENSG00000170540.14	145.698	34.139	2.062	6.83e-84
PDZK1IP1	ENSG00000162366.7	109.136	25.389	2.061	9.62e-19
CD79A	ENSG00000105369.9	13.97	2.59	2.06	1.95e-12
GS1-184P14.2	ENSG00000225071.1	4.085	0.22	2.059	3.62e-54
SLC6A20	ENSG00000163817.15	4.375	0.29	2.059	1.89e-22
CKLF	ENSG00000217555.12	54.56	12.34	2.058	2.52e-84
ADAMDEC1	ENSG00000134028.14	5.31	0.52	2.054	6.67e-39
SERPINH1	ENSG00000149257.13	107.925	25.23	2.054	9.06e-49
HLA-DQB2	ENSG00000232629.8	5.015	0.45	2.053	6.61e-32
IGHV1-69-2	ENSG00000280411.1	33.139	7.24	2.051	1.55e-10
LSM12P1	ENSG00000232024.2	19.065	3.85	2.049	1.61e-46
ISLR	ENSG00000129009.12	43.364	9.73	2.048	4.92e-17
IGFBP3	ENSG00000146674.14	96.288	22.561	2.046	3.79e-46
NOTCH3	ENSG00000074181.8	26.995	5.78	2.046	3.03e-46
RECQL4	ENSG00000160957.12	13.5	2.51	2.046	4.54e-55
DUXAP9	ENSG00000225210.9	4.24	0.27	2.045	3.04e-49
B3GNT5	ENSG00000176597.11	15.375	2.97	2.044	9.34e-44
INCENP	ENSG00000149503.12	18.24	3.67	2.043	1.07e-76
MAL2	ENSG00000147676.13	135.232	32.079	2.042	1.34e-44
LAPTM5	ENSG00000162511.7	87.465	20.49	2.041	1.27e-44
SFN	ENSG00000175793.11	81.71	19.1	2.041	7.88e-20
ST6GAL1	ENSG00000073849.14	31.095	6.8	2.041	1.29e-42
RSC1A1	ENSG00000215695.1	3.105	0	2.037	2.22e-48
ORC6	ENSG00000091651.8	6.785	0.9	2.035	2.43e-76
CPVL	ENSG00000106066.13	26.885	5.81	2.034	1.76e-35
IGHGP	ENSG00000253755.1	4.115	0.25	2.033	2.59e-26
SCD	ENSG00000099194.5	42.804	9.7	2.033	2.07e-31
AC010761.10	ENSG00000265840.1	3.09	0	2.032	1.29e-25
RHPN2	ENSG00000131941.7	34.215	7.61	2.032	9.43e-44
TEAD4	ENSG00000197905.8	19.225	3.95	2.031	7.85e-69
ANXA2P2	ENSG00000231991.4	12.45	2.3	2.027	1.18e-54
SMC4	ENSG00000113810.15	40.415	9.16	2.027	2.11e-78
BST2	ENSG00000130303.12	133.111	31.93	2.026	2.58e-23
SAMD9	ENSG00000205413.7	8.73	1.39	2.025	2.22e-33
ANTXR1	ENSG00000169604.19	28.445	6.24	2.024	2.43e-28
PAICS	ENSG00000128050.8	46.449	10.71	2.019	1.05e-91
RSF1	ENSG00000048649.13	28.42	6.26	2.019	4.5e-83
CKS1B	ENSG00000173207.12	90.005	21.47	2.018	1.03e-82
COL6A3	ENSG00000163359.15	77.412	18.36	2.018	9.26e-19
FAM81A	ENSG00000157470.11	4.91	0.46	2.017	1.18e-70
ANXA2	ENSG00000182718.16	839.274	206.814	2.016	4.5e-45
SH3KBP1	ENSG00000147010.17	26.385	5.77	2.016	2.2e-88
TM4SF5	ENSG00000142484.6	22.255	4.75	2.016	2.45e-22
IL1RN	ENSG00000136689.18	30.525	6.8	2.015	4.48e-14
ANXA4	ENSG00000196975.14	179.562	43.73	2.013	1.37e-53
MCM5	ENSG00000100297.15	41.509	9.54	2.012	3.63e-76
LGALS3BP	ENSG00000108679.12	581.827	143.648	2.011	1.39e-57
DSC2	ENSG00000134755.14	11.835	2.19	2.008	1.27e-14
PPAP2C	ENSG00000141934.9	79.406	18.989	2.008	3.1e-43
TM4SF20	ENSG00000168955.3	3.1	0.02	2.007	7.21e-16
SHCBP1	ENSG00000171241.8	4.985	0.49	2.006	5.15e-85
SLAMF8	ENSG00000158714.10	8.19	1.29	2.005	6.71e-53
RFC3	ENSG00000133119.12	13.375	2.59	2.002	3.94e-93

## Sheet: Table S10
Table S10 mRNAs interacting with IGF2BP3 in SGC7901 cells evaluated by RIP-seq
Peak ID	Peak Score	Gene Name	Gene Type
IMP3_peak_8012	768.536	SMIM29	protein-coding
IMP3_peak_8748	505.603	PABPC1	protein-coding
IMP3_peak_8008	401.673	HMGA1	protein-coding
IMP3_peak_7525	371.834	BASP1	protein-coding
IMP3_peak_1961	336.137	TUBA1B	protein-coding
IMP3_peak_4869	302.594	DAPK3	protein-coding
IMP3_peak_529	280.094	NOTCH2	protein-coding
IMP3_peak_1423	262.276	FTH1	protein-coding
IMP3_peak_1252	199.355	IFITM3	protein-coding
IMP3_peak_4877	182.99	EEF2	protein-coding
IMP3_peak_7324	180.906	SRP72	protein-coding
IMP3_peak_1966	178.586	TUBA1C	protein-coding
IMP3_peak_1037	161.426	WAC	protein-coding
IMP3_peak_2478	160.979	KLF5	protein-coding
IMP3_peak_2034	145.102	GPR84	protein-coding
IMP3_peak_9714	131.619	FLNA	protein-coding
IMP3_peak_6417	131.453	PPDPF	protein-coding
IMP3_peak_8827	128.58	EPPK1	protein-coding
IMP3_peak_9648	124.453	RTL8C	protein-coding
IMP3_peak_3650	122.634	SLC7A5	protein-coding
IMP3_peak_1745	108.796	CXCR5	protein-coding
IMP3_peak_5825	107.738	PCBP1	protein-coding
IMP3_peak_3875	106.275	CD68	protein-coding
IMP3_peak_1247	101.715	IFITM2	protein-coding
IMP3_peak_4197	99.919	JUP	protein-coding
IMP3_peak_4364	94.2888	EME1	protein-coding
IMP3_peak_2221	91.9693	SDS	protein-coding
IMP3_peak_1750	91.5502	BCL9L	protein-coding
IMP3_peak_8264	90.9926	FSCN1	protein-coding
IMP3_peak_1990	86.3882	NR4A1	protein-coding
IMP3_peak_4368	85.734	LRRC59	protein-coding
IMP3_peak_1964	84.2876	TUBA1A	protein-coding
IMP3_peak_9504	82.5138	CDK16	protein-coding
IMP3_peak_1866	81.7128	MLF2	protein-coding
IMP3_peak_3615	79.8625	GINS2	protein-coding
IMP3_peak_2167	78.8348	ARPC3	protein-coding
IMP3_peak_2214	78.3182	PLBD2	protein-coding
IMP3_peak_1771	76.6173	TRIM29	protein-coding
IMP3_peak_680	76.4691	MUC1	protein-coding
IMP3_peak_246	74.8959	ARID1A	protein-coding
IMP3_peak_4824	73.8556	NFIC	protein-coding
IMP3_peak_4833	73.5486	SMIM24	protein-coding
IMP3_peak_7183	73.307	PHC3	protein-coding
IMP3_peak_5761	72.7421	ZFP36L2	protein-coding
IMP3_peak_716	72.0378	MEF2D	protein-coding
IMP3_peak_3332	71.4611	ATXN2L	protein-coding
IMP3_peak_4954	70.7189	SLC25A23	protein-coding
IMP3_peak_1359	69.6376	CD44	protein-coding
IMP3_peak_5765	68.3501	EPAS1	protein-coding
IMP3_peak_5971	68.3327	SAP130	protein-coding
IMP3_peak_633	67.8015	UBAP2L	protein-coding
IMP3_peak_7109	67.6747	RAB7A	protein-coding
IMP3_peak_1872	67.5493	LAG3	protein-coding
IMP3_peak_328	67.1998	TRAPPC3	protein-coding
IMP3_peak_1497	66.5958	CDC42EP2	protein-coding
IMP3_peak_8468	64.6805	TAF6	protein-coding
IMP3_peak_812	63.8781	SMG7	protein-coding
IMP3_peak_7249	63.8781	FGFRL1	protein-coding
IMP3_peak_8983	63.2885	PHF2	protein-coding
IMP3_peak_8707	63.2096	RBPMS	protein-coding
IMP3_peak_599	63.0342	S100A11	protein-coding
IMP3_peak_5914	62.5289	RPL31	protein-coding
IMP3_peak_2362	62.5289	NCOR2	protein-coding
IMP3_peak_4840	62.2102	C19orf71	protein-coding
IMP3_peak_2821	61.8309	GRAMD2A	protein-coding
IMP3_peak_756	60.4542	TAGLN2	protein-coding
IMP3_peak_5438	60.2711	CCDC97	protein-coding
IMP3_peak_7391	59.8378	SEC24D	protein-coding
IMP3_peak_8212	59.8378	TTYH3	protein-coding
IMP3_peak_6442	58.7848	APP	protein-coding
IMP3_peak_1871	57.5216	PTMS	protein-coding
IMP3_peak_3751	57.1589	PRPF8	protein-coding
IMP3_peak_9649	56.3311	RTL8A	protein-coding
IMP3_peak_8768	56.2297	CCN4	protein-coding
IMP3_peak_4947	55.9046	SLC25A41	protein-coding
IMP3_peak_3068	55.8825	TRAF7	protein-coding
IMP3_peak_8978	55.8153	FAM120A	protein-coding
IMP3_peak_309	55.6018	KIAA1522	protein-coding
IMP3_peak_5960	54.5285	AMMECR1L	protein-coding
IMP3_peak_7891	54.2872	PPP1R18	protein-coding
IMP3_peak_670	54.2788	SHC1	protein-coding
IMP3_peak_1856	54.1934	GAPDH	protein-coding
IMP3_peak_2489	54.0923	RAP2A	protein-coding
IMP3_peak_5714	53.8927	YWHAQ	protein-coding
IMP3_peak_4601	53.4925	WDR45B	protein-coding
IMP3_peak_892	53.105	SLC41A1	protein-coding
IMP3_peak_1332	53.105	QSER1	protein-coding
IMP3_peak_7554	53.0528	OSMR	protein-coding
IMP3_peak_8909	52.8336	SIGMAR1	protein-coding
IMP3_peak_1697	52.6965	TSKU	protein-coding
IMP3_peak_3502	52.4199	RIPOR1	protein-coding
IMP3_peak_4559	52.0765	PPP1R27	protein-coding
IMP3_peak_7732	51.5245	RPL26L1	protein-coding
IMP3_peak_8570	51.5096	ZYX	protein-coding
IMP3_peak_2048	51.0093	ITGA5	protein-coding
IMP3_peak_2046	51.0093	ZNF385A	protein-coding
IMP3_peak_942	50.9781	LBR	protein-coding
IMP3_peak_6006	49.9483	UBXN4	protein-coding
IMP3_peak_4845	49.9408	MFSD12	protein-coding
IMP3_peak_5147	49.8789	EPHX3	protein-coding
IMP3_peak_9130	49.8789	C9orf16	protein-coding
IMP3_peak_5157	49.5148	BRD4	protein-coding
IMP3_peak_6119	49.4125	SOX12	protein-coding
IMP3_peak_4228	49.0104	RETREG3	protein-coding
IMP3_peak_8463	48.6743	MCM7	protein-coding
IMP3_peak_4190	47.6905	HAP1	protein-coding
IMP3_peak_2080	47.5043	BAZ2A	protein-coding
IMP3_peak_2139	47.5043	ELK3	protein-coding
IMP3_peak_3283	47.1078	PLK1	protein-coding
IMP3_peak_5365	46.9551	SAMD4B	protein-coding
IMP3_peak_1810	46.9551	WNK1	protein-coding
IMP3_peak_9020	46.9397	RAD23B	protein-coding
IMP3_peak_7896	46.8315	TUBB	protein-coding
IMP3_peak_665	46.7628	PYGO2	protein-coding
IMP3_peak_9654	46.5061	LDOC1	protein-coding
IMP3_peak_1878	46.1144	ATN1	protein-coding
IMP3_peak_9685	45.5432	L1CAM	protein-coding
IMP3_peak_4748	45.3983	UQCR11	protein-coding
IMP3_peak_6273	45.3201	PIGT	protein-coding
IMP3_peak_2425	45.1898	FBRSL1	protein-coding
IMP3_peak_2935	45.089	CRTC3	protein-coding
IMP3_peak_1137	44.8625	ZMIZ1	protein-coding
IMP3_peak_4850	44.7429	GIPC3	protein-coding
IMP3_peak_5447	44.6759	TGFB1	protein-coding
IMP3_peak_5257	44.5652	FKBP8	protein-coding
IMP3_peak_9214	44.4106	QRFP	protein-coding
IMP3_peak_3635	44.374	ZCCHC14	protein-coding
IMP3_peak_4514	44.1163	LGALS3BP	protein-coding
IMP3_peak_7178	43.9166	GPR160	protein-coding
IMP3_peak_4460	43.5615	UNC13D	protein-coding
IMP3_peak_1044	43.5332	BAMBI	protein-coding
IMP3_peak_1291	43.4257	CTSD	protein-coding
IMP3_peak_9525	43.2946	PLP2	protein-coding
IMP3_peak_8254	43.2347	TNRC18	protein-coding
IMP3_peak_4963	42.9159	TNFSF14	protein-coding
IMP3_peak_9135	42.9159	CIZ1	protein-coding
IMP3_peak_5430	42.9009	HNRNPUL1	protein-coding
IMP3_peak_7948	42.8429	HSPA1A	protein-coding
IMP3_peak_7538	42.8317	GOLPH3	protein-coding
IMP3_peak_1250	42.6604	IFITM1	protein-coding
IMP3_peak_7033	42.6549	TFG	protein-coding
IMP3_peak_1509	42.6078	SCYL1	protein-coding
IMP3_peak_5738	42.607	TMEM214	protein-coding
IMP3_peak_3095	42.4746	ELOB	protein-coding
IMP3_peak_4222	42.2367	STAT3	protein-coding
IMP3_peak_6187	42.2172	NCOA6	protein-coding
IMP3_peak_2371	42.0281	SCARB1	protein-coding
IMP3_peak_2670	42.0281	KIF26A	protein-coding
IMP3_peak_5697	42.0281	TMEM18	protein-coding
IMP3_peak_5416	42.0281	SNRPA	protein-coding
IMP3_peak_2992	41.9929	NPRL3	protein-coding
IMP3_peak_4975	41.9036	C3	protein-coding
IMP3_peak_2163	41.8655	ATP2A2	protein-coding
IMP3_peak_4216	41.8419	HSPB9	protein-coding
IMP3_peak_4171	41.6954	GJD3	protein-coding
IMP3_peak_7087	41.673	ABTB1	protein-coding
IMP3_peak_4512	41.4578	TIMP2	protein-coding
IMP3_peak_6090	41.3383	ALPP	protein-coding
IMP3_peak_3075	41.2336	CASKIN1	protein-coding
IMP3_peak_5186	41.0365	CHERP	protein-coding
IMP3_peak_8883	40.6853	PSIP1	protein-coding
IMP3_peak_9472	40.6853	BCOR	protein-coding
IMP3_peak_5343	40.6853	CAPN12	protein-coding
IMP3_peak_624	40.5565	DENND4B	protein-coding
IMP3_peak_3003	40.4924	DECR2	protein-coding
IMP3_peak_8277	40.175	EIF2AK1	protein-coding
IMP3_peak_699	40.1404	LMNA	protein-coding
IMP3_peak_3409	39.8863	SETD1A	protein-coding
IMP3_peak_7660	39.8149	APBB3	protein-coding
IMP3_peak_6183	39.7935	TP53INP2	protein-coding
IMP3_peak_8395	39.7935	GTF2IRD1	protein-coding
IMP3_peak_2729	39.7179	NOP10	protein-coding
IMP3_peak_9694	39.5892	RENBP	protein-coding
IMP3_peak_828	39.5303	NCF2	protein-coding
IMP3_peak_8199	39.4676	INTS1	protein-coding
IMP3_peak_4084	39.4676	ZNHIT3	protein-coding
IMP3_peak_6361	39.4256	ADRM1	protein-coding
IMP3_peak_3045	39.4256	ZNF598	protein-coding
IMP3_peak_8135	39.3524	TAB2	protein-coding
IMP3_peak_5029	39.3524	FDX2	protein-coding
IMP3_peak_8773	39.3419	NDRG1	protein-coding
IMP3_peak_275	39.3419	WASF2	protein-coding
IMP3_peak_9508	39.3308	USP11	protein-coding
IMP3_peak_8218	38.8919	AMZ1	protein-coding
IMP3_peak_1340	38.6764	CAPRIN1	protein-coding
IMP3_peak_8535	38.5376	PODXL	protein-coding
IMP3_peak_5366	38.4053	PAF1	protein-coding
IMP3_peak_1943	38.0296	PRKAG1	protein-coding
IMP3_peak_1956	37.8412	KMT2D	protein-coding
IMP3_peak_3748	37.8412	RILP	protein-coding
IMP3_peak_1766	37.7118	RNF26	protein-coding
IMP3_peak_8896	37.6017	UBAP2	protein-coding
IMP3_peak_8048	37.6017	MRPS10	protein-coding
IMP3_peak_6981	37.36	SEMA3F	protein-coding
IMP3_peak_6434	37.3585	TPTE	protein-coding
IMP3_peak_1575	37.2173	CNIH2	protein-coding
IMP3_peak_5463	37.1193	CIC	protein-coding
IMP3_peak_271	36.9303	GPR3	protein-coding
IMP3_peak_4594	36.7913	FOXK2	protein-coding
IMP3_peak_9540	36.7173	KDM5C	protein-coding
IMP3_peak_8092	36.4037	PTP4A1	protein-coding
IMP3_peak_1879	36.0661	C12orf57	protein-coding
IMP3_peak_4244	36.0134	VAT1	protein-coding
IMP3_peak_7874	35.9378	TRIM15	protein-coding
IMP3_peak_5409	35.8411	NUMBL	protein-coding
IMP3_peak_8390	35.8411	CLIP2	protein-coding
IMP3_peak_5198	35.8411	SLC35E1	protein-coding
IMP3_peak_7537	35.6338	DROSHA	protein-coding
IMP3_peak_1823	35.5775	RAD52	protein-coding
IMP3_peak_9084	35.4686	LRSAM1	protein-coding
IMP3_peak_8414	35.3061	POM121C	protein-coding
IMP3_peak_2874	35.2078	ABHD17C	protein-coding
IMP3_peak_7889	35.0518	DHX16	protein-coding
IMP3_peak_2852	34.9842	C15orf39	protein-coding
IMP3_peak_5695	34.7409	TRIM28	protein-coding
IMP3_peak_683	34.7149	FAM189B	protein-coding
IMP3_peak_9647	34.7149	RTL8B	protein-coding
IMP3_peak_3629	34.7042	MAP1LC3B	protein-coding
IMP3_peak_2825	34.6921	PKM	protein-coding
IMP3_peak_1997	34.6389	KRT80	protein-coding
IMP3_peak_1487	34.5915	ATG2A	protein-coding
IMP3_peak_7468	34.4763	SLC6A3	protein-coding
IMP3_peak_5337	34.4748	ACTN4	protein-coding
IMP3_peak_1277	34.4696	MUC5B	protein-coding
IMP3_peak_460	34.3362	DHCR24	protein-coding
IMP3_peak_5991	34.3355	R3HDM1	protein-coding
IMP3_peak_1921	34.3166	HDAC7	protein-coding
IMP3_peak_4585	34.1251	FASN	protein-coding
IMP3_peak_8271	34.0836	ANKRD61	protein-coding
IMP3_peak_9372	33.6887	C9orf139	protein-coding
IMP3_peak_4019	33.6887	KIAA0100	protein-coding
IMP3_peak_3926	33.6887	MPRIP	protein-coding
IMP3_peak_9415	33.5372	NSMF	protein-coding
IMP3_peak_6646	33.5132	CDC42EP1	protein-coding
IMP3_peak_2561	33.2796	MDGA2	protein-coding
IMP3_peak_7929	32.9218	BAG6	protein-coding
IMP3_peak_3018	32.862	WDR24	protein-coding
IMP3_peak_388	32.8458	KDM4A	protein-coding
IMP3_peak_4047	32.8458	GIT1	protein-coding
IMP3_peak_885	32.6962	ELK4	protein-coding
IMP3_peak_299	32.6656	SERINC2	protein-coding
IMP3_peak_8376	32.6367	NSUN5	protein-coding
IMP3_peak_5617	32.3801	SCAF1	protein-coding
IMP3_peak_2395	32.3801	PUS1	protein-coding
IMP3_peak_3509	32.3408	NFATC3	protein-coding
IMP3_peak_3728	32.2493	MYO1C	protein-coding
IMP3_peak_371	31.8546	CDC20	protein-coding
IMP3_peak_7702	31.7444	WWC1	protein-coding
IMP3_peak_9001	31.7444	NANS	protein-coding
IMP3_peak_8805	31.578	MROH6	protein-coding
IMP3_peak_1241	31.578	CTBP2	protein-coding
IMP3_peak_3365	31.4215	CD2BP2	protein-coding
IMP3_peak_6968	31.4215	NDUFAF3	protein-coding
IMP3_peak_3815	31.3661	C17orf107	protein-coding
IMP3_peak_4126	31.3661	MLLT6	protein-coding
IMP3_peak_3561	31.3661	ZFHX3	protein-coding
IMP3_peak_1129	31.2332	AP3M1	protein-coding
IMP3_peak_8626	31.0396	CNOT7	protein-coding
IMP3_peak_8765	30.9811	MYC	protein-coding
IMP3_peak_3832	30.9771	PFN1	protein-coding
IMP3_peak_5683	30.9436	EPN1	protein-coding
IMP3_peak_1326	30.9436	LGR4	protein-coding
IMP3_peak_4064	30.9436	ZNF207	protein-coding
IMP3_peak_7949	30.6855	HSPA1B	protein-coding
IMP3_peak_8512	30.6829	WASL	protein-coding
IMP3_peak_6684	30.6604	APOBEC3D	protein-coding
IMP3_peak_6152	30.6512	BCL2L1	protein-coding
IMP3_peak_4565	30.6317	P4HB	protein-coding
IMP3_peak_9665	30.5576	SLC6A8	protein-coding
IMP3_peak_9712	30.5576	IRAK1	protein-coding
IMP3_peak_8716	30.5523	NSD3	protein-coding
IMP3_peak_571	30.5097	CERS2	protein-coding
IMP3_peak_9433	30.3994	SLC25A6	protein-coding
IMP3_peak_1434	30.3849	SLC3A2	protein-coding
IMP3_peak_5890	30.322	SNRNP200	protein-coding
IMP3_peak_379	30.322	PTPRF	protein-coding
IMP3_peak_5030	30.322	RAVER1	protein-coding
IMP3_peak_9006	30.322	TRIM14	protein-coding
IMP3_peak_3933	30.2721	PLD6	protein-coding
IMP3_peak_1289	30.2299	IFITM10	protein-coding
IMP3_peak_2018	30.2015	PCBP2	protein-coding
IMP3_peak_2837	30.1881	CD276	protein-coding
IMP3_peak_4289	30.1767	PLCD3	protein-coding
IMP3_peak_9344	30.1767	SEC16A	protein-coding
IMP3_peak_7364	30.1767	GPRIN3	protein-coding
IMP3_peak_5660	30.0967	MBOAT7	protein-coding
IMP3_peak_6318	30.055	SPATA2	protein-coding
IMP3_peak_227	29.9965	RUNX3	protein-coding
IMP3_peak_510	29.9965	ATP1A1	protein-coding
IMP3_peak_7016	29.9965	NT5DC2	protein-coding
IMP3_peak_9368	29.9965	CLIC3	protein-coding
IMP3_peak_4000	29.9716	FOXN1	protein-coding
IMP3_peak_4452	29.9716	ITGB4	protein-coding
IMP3_peak_7816	29.9032	NRN1	protein-coding
IMP3_peak_6779	29.9032	TRABD	protein-coding
IMP3_peak_5605	29.9032	PRR12	protein-coding
IMP3_peak_5458	29.9032	GSK3A	protein-coding
IMP3_peak_1627	29.7235	C11orf24	protein-coding
IMP3_peak_9041	29.6882	AKNA	protein-coding
IMP3_peak_4263	29.6772	SLC25A39	protein-coding
IMP3_peak_5180	29.6682	C19orf44	protein-coding
IMP3_peak_7946	29.6682	VARS	protein-coding
IMP3_peak_9230	29.6308	PRRC2B	protein-coding
IMP3_peak_7105	29.6308	GATA2	protein-coding
IMP3_peak_6114	29.6055	HDLBP	protein-coding
IMP3_peak_1152	29.6055	PPIF	protein-coding
IMP3_peak_8	29.4895	AGRN	protein-coding
IMP3_peak_706	29.4032	SEMA4A	protein-coding
IMP3_peak_5312	29.374	FXYD5	protein-coding
IMP3_peak_4733	29.374	MIDN	protein-coding
IMP3_peak_5213	29.3671	USE1	protein-coding
IMP3_peak_4681	29.294	BSG	protein-coding
IMP3_peak_5803	29.2093	RTN4	protein-coding
IMP3_peak_7739	29.1925	RNF44	protein-coding
IMP3_peak_1463	29.1537	MAP4K2	protein-coding
IMP3_peak_2888	29.0782	PDE8A	protein-coding
IMP3_peak_7757	29.0467	GRK6	protein-coding
IMP3_peak_6990	28.8999	GNAI2	protein-coding
IMP3_peak_6668	28.8999	TMEM184B	protein-coding
IMP3_peak_7410	28.6968	PALLD	protein-coding
IMP3_peak_4925	28.6278	PTPRS	protein-coding
IMP3_peak_8548	28.5747	LUZP6	protein-coding
IMP3_peak_6024	28.5666	GORASP2	protein-coding
IMP3_peak_6896	28.5164	RPL15	protein-coding
IMP3_peak_5612	28.4701	RRAS	protein-coding
IMP3_peak_188	28.4701	EIF4G3	protein-coding
IMP3_peak_1590	28.4555	SSH3	protein-coding
IMP3_peak_5247	28.0991	IFI30	protein-coding
IMP3_peak_7050	27.9624	LRRC58	protein-coding
IMP3_peak_8833	27.8561	PLEC	protein-coding
IMP3_peak_6954	27.847	MAP4	protein-coding
IMP3_peak_1781	27.847	POU2F3	protein-coding
IMP3_peak_5362	27.847	NCCRP1	protein-coding
IMP3_peak_3021	27.847	FBXL16	protein-coding
IMP3_peak_6068	27.8226	ABCB6	protein-coding
IMP3_peak_7763	27.8207	PDLIM7	protein-coding
IMP3_peak_6675	27.766	KDELR3	protein-coding
IMP3_peak_6081	27.7646	AGFG1	protein-coding
IMP3_peak_7908	27.68	PRRC2A	protein-coding
IMP3_peak_8183	27.5865	MICALL2	protein-coding
IMP3_peak_6593	27.556	CCDC157	protein-coding
IMP3_peak_3877	27.4562	LOC100996842	protein-coding
IMP3_peak_3271	27.294	UQCRC2	protein-coding
IMP3_peak_8137	27.2573	SUMO4	protein-coding
IMP3_peak_6475	26.9723	SIK1	protein-coding
IMP3_peak_3941	26.9668	RAI1	protein-coding
IMP3_peak_2779	26.9668	CA12	protein-coding
IMP3_peak_6958	26.9668	SHISA5	protein-coding
IMP3_peak_3687	26.9668	LOC100287036	protein-coding
IMP3_peak_7329	26.8955	COX18	protein-coding
IMP3_peak_8361	26.7525	POM121	protein-coding
IMP3_peak_7865	26.6817	HIST1H2AL	protein-coding
IMP3_peak_3379	26.6287	FBRS	protein-coding
IMP3_peak_2928	26.6287	SEMA4B	protein-coding
IMP3_peak_5786	26.5545	TTC7A	protein-coding
IMP3_peak_7654	26.5523	UBE2D2	protein-coding
IMP3_peak_9621	26.5411	MSN	protein-coding
IMP3_peak_9014	26.5156	ANKS6	protein-coding
IMP3_peak_6875	26.5156	NUP210	protein-coding
IMP3_peak_7406	26.5156	PRSS48	protein-coding
IMP3_peak_2862	26.5103	SIN3A	protein-coding
IMP3_peak_2656	26.3851	TNFAIP2	protein-coding
IMP3_peak_5294	26.2919	PDCD2L	protein-coding
IMP3_peak_1835	26.2919	TNFRSF1A	protein-coding
IMP3_peak_7691	26.2919	LARP1	protein-coding
IMP3_peak_6122	26.2919	TRIB3	protein-coding
IMP3_peak_3298	26.2919	ARHGAP17	protein-coding
IMP3_peak_2137	26.1856	CRADD	protein-coding
IMP3_peak_5258	26.1806	UPF1	protein-coding
IMP3_peak_6511	26.1201	MCM3AP	protein-coding
IMP3_peak_5581	26.0516	NOP53	protein-coding
IMP3_peak_682	26.0028	GBA	protein-coding
IMP3_peak_9123	25.9868	DPM2	protein-coding
IMP3_peak_8920	25.9791	FAM166B	protein-coding
IMP3_peak_3581	25.7904	ADAT1	protein-coding
IMP3_peak_1612	25.7081	PITPNM1	protein-coding
IMP3_peak_7670	25.6982	TCERG1	protein-coding
IMP3_peak_8587	25.6604	SLC4A2	protein-coding
IMP3_peak_4909	25.6604	TICAM1	protein-coding
IMP3_peak_872	25.6079	PIK3C2B	protein-coding
IMP3_peak_162	25.6079	UBR4	protein-coding
IMP3_peak_4303	25.6079	MAP3K14	protein-coding
IMP3_peak_1569	25.6079	KLC2	protein-coding
IMP3_peak_3414	25.6079	HSD3B7	protein-coding
IMP3_peak_1028	25.522	KIAA1217	protein-coding
IMP3_peak_1598	25.522	PTPRCAP	protein-coding
IMP3_peak_4343	25.4237	PDK2	protein-coding
IMP3_peak_9657	25.4237	MAMLD1	protein-coding
IMP3_peak_6568	25.4237	MN1	protein-coding
IMP3_peak_5485	25.3875	LYPD3	protein-coding
IMP3_peak_8903	25.3875	UBAP1	protein-coding
IMP3_peak_6264	25.3875	GTSF1L	protein-coding
IMP3_peak_5579	25.2486	EHD2	protein-coding
IMP3_peak_6124	25.2043	RBCK1	protein-coding
IMP3_peak_6712	25.2043	SREBF2	protein-coding
IMP3_peak_1068	25.1721	MRLN	protein-coding
IMP3_peak_8127	25.1721	CITED2	protein-coding
IMP3_peak_5583	25.0603	KDELR1	protein-coding
IMP3_peak_6787	25.0483	PLXNB2	protein-coding
IMP3_peak_2883	25.0483	ALPK3	protein-coding
IMP3_peak_2585	24.9131	ACTN1	protein-coding
IMP3_peak_6924	24.9131	CDCP1	protein-coding
IMP3_peak_8555	24.9131	ATP6V0A4	protein-coding
IMP3_peak_1424	24.9131	INCENP	protein-coding
IMP3_peak_6230	24.9131	SRC	protein-coding
IMP3_peak_3320	24.8447	XPO6	protein-coding
IMP3_peak_5703	24.8447	PXDN	protein-coding
IMP3_peak_6256	24.8447	MYBL2	protein-coding
IMP3_peak_9277	24.8447	RXRA	protein-coding
IMP3_peak_6133	24.8242	CDC25B	protein-coding
IMP3_peak_8038	24.8109	FOXP4	protein-coding
IMP3_peak_2577	24.7589	ZFP36L1	protein-coding
IMP3_peak_7218	24.6773	FAM131A	protein-coding
IMP3_peak_575	24.6338	CDC42SE1	protein-coding
IMP3_peak_2948	24.6338	FURIN	protein-coding
IMP3_peak_3228	24.6157	NPIPA7	protein-coding
IMP3_peak_2466	24.5859	FOXO1	protein-coding
IMP3_peak_7275	24.5859	HTT	protein-coding
IMP3_peak_2195	24.5859	OAS3	protein-coding
IMP3_peak_4043	24.5802	TP53I13	protein-coding
IMP3_peak_4504	24.5802	SOCS3	protein-coding
IMP3_peak_3811	24.5802	MINK1	protein-coding
IMP3_peak_8327	24.5802	ZMIZ2	protein-coding
IMP3_peak_1264	24.5802	SLC25A22	protein-coding
IMP3_peak_3576	24.5802	BCAR1	protein-coding
IMP3_peak_1562	24.5208	PACS1	protein-coding
IMP3_peak_7160	24.4923	CHST2	protein-coding
IMP3_peak_6674	24.4532	CSNK1E	protein-coding
IMP3_peak_968	24.4398	PGBD5	protein-coding
IMP3_peak_4431	24.4305	MRPL58	protein-coding
IMP3_peak_533	24.3491	FAM72D	protein-coding
IMP3_peak_7464	24.2325	SLC12A7	protein-coding
IMP3_peak_2387	24.2325	ULK1	protein-coding
IMP3_peak_2292	24.2325	SETD1B	protein-coding
IMP3_peak_6316	24.2325	B4GALT5	protein-coding
IMP3_peak_7141	24.2325	H1FOO	protein-coding
IMP3_peak_4720	24.2325	GPX4	protein-coding
IMP3_peak_496	24.2325	AMPD2	protein-coding
IMP3_peak_356	24.2325	FOXO6	protein-coding
IMP3_peak_5061	24.2325	LDLR	protein-coding
IMP3_peak_9182	24.2325	SH3GLB2	protein-coding
IMP3_peak_1636	24.2325	PPP6R3	protein-coding
IMP3_peak_4157	24.2245	NR1D1	protein-coding
IMP3_peak_9191	24.2093	CRAT	protein-coding
IMP3_peak_6764	24.2093	WNT7B	protein-coding
IMP3_peak_7267	24.1198	RNF4	protein-coding
IMP3_peak_8045	24.061	CCND3	protein-coding
IMP3_peak_8645	23.9409	DMTN	protein-coding
IMP3_peak_2181	23.9409	SH2B3	protein-coding
IMP3_peak_6986	23.9089	GNAT1	protein-coding
IMP3_peak_3884	23.9089	TMEM88	protein-coding
IMP3_peak_673	23.9089	ZBTB7B	protein-coding
IMP3_peak_2206	23.9089	RITA1	protein-coding
IMP3_peak_3280	23.9089	UBFD1	protein-coding
IMP3_peak_8688	23.7844	GNRH1	protein-coding
IMP3_peak_9659	23.7118	MTM1	protein-coding
IMP3_peak_8207	23.7088	EIF3B	protein-coding
IMP3_peak_8662	23.6656	SORBS3	protein-coding
IMP3_peak_6795	23.628	SBF1	protein-coding
IMP3_peak_8293	23.6063	GARS	protein-coding
IMP3_peak_1918	23.6063	SLC48A1	protein-coding
IMP3_peak_2623	23.5351	CCNK	protein-coding
IMP3_peak_5221	23.5351	OCEL1	protein-coding
IMP3_peak_9129	23.5306	FAM102A	protein-coding
IMP3_peak_3297	23.5306	SLC5A11	protein-coding
IMP3_peak_9361	23.5306	AJM1	protein-coding
IMP3_peak_9335	23.5306	INPP5E	protein-coding
IMP3_peak_6996	23.5306	LSMEM2	protein-coding
IMP3_peak_2776	23.5149	APH1B	protein-coding
IMP3_peak_7521	23.5121	RETREG1	protein-coding
IMP3_peak_1270	23.1819	CRACR2B	protein-coding
IMP3_peak_3149	23.1337	MGRN1	protein-coding
IMP3_peak_2277	23.1114	RNF10	protein-coding
IMP3_peak_57	23.0745	KCNAB2	protein-coding
IMP3_peak_1793	23.0702	SRPRA	protein-coding
IMP3_peak_2987	23.0554	MPG	protein-coding
IMP3_peak_6843	23.0554	RAF1	protein-coding
IMP3_peak_8237	23.0554	WIPI2	protein-coding
IMP3_peak_2966	23.0554	NR2F2	protein-coding
IMP3_peak_1228	23.0554	BAG3	protein-coding
IMP3_peak_8058	22.9833	MEA1	protein-coding
IMP3_peak_7222	22.8875	ETV5	protein-coding
IMP3_peak_7030	22.8875	GXYLT2	protein-coding
IMP3_peak_81	22.8875	CLSTN1	protein-coding
IMP3_peak_7674	22.8875	TIGD6	protein-coding
IMP3_peak_3337	22.8875	NPIPB11	protein-coding
IMP3_peak_4395	22.8875	CYB561	protein-coding
IMP3_peak_5679	22.8461	ZNF580	protein-coding
IMP3_peak_1555	22.8288	CCDC85B	protein-coding
IMP3_peak_9155	22.8283	WDR34	protein-coding
IMP3_peak_6557	22.8283	MAPK1	protein-coding
IMP3_peak_135	22.8283	EPHA2	protein-coding
IMP3_peak_5492	22.7298	BCL3	protein-coding
IMP3_peak_3312	22.7298	GSG1L	protein-coding
IMP3_peak_6601	22.7291	OSBP2	protein-coding
IMP3_peak_2881	22.6824	ZNF592	protein-coding
IMP3_peak_1163	22.6824	IFIT3	protein-coding
IMP3_peak_2570	22.6649	MAPK1IP1L	protein-coding
IMP3_peak_4059	22.6553	RAB11FIP4	protein-coding
IMP3_peak_4189	22.5735	KRT17	protein-coding
IMP3_peak_2722	22.5515	KLF13	protein-coding
IMP3_peak_4566	22.5309	ARHGDIA	protein-coding
IMP3_peak_1470	22.4566	EHD1	protein-coding
IMP3_peak_7821	22.4566	SSR1	protein-coding
IMP3_peak_4183	22.4566	TNS4	protein-coding
IMP3_peak_9114	22.4566	ENG	protein-coding
IMP3_peak_4940	22.4566	MLLT1	protein-coding
IMP3_peak_7943	22.3922	VWA7	protein-coding
IMP3_peak_4660	22.3922	MRO	protein-coding
IMP3_peak_933	22.3616	CAPN2	protein-coding
IMP3_peak_5092	22.3116	JUNB	protein-coding
IMP3_peak_3357	22.2962	ALDOA	protein-coding
IMP3_peak_3863	22.2887	ZBTB4	protein-coding
IMP3_peak_277	22.1215	AHDC1	protein-coding
IMP3_peak_7610	22.1208	CSNK1G3	protein-coding
IMP3_peak_579	22.1006	ZNF687	protein-coding
IMP3_peak_6854	22.0748	IQSEC1	protein-coding
IMP3_peak_1580	22.068	LRFN4	protein-coding
IMP3_peak_7076	22.068	MCM2	protein-coding
IMP3_peak_34	22.0247	TMEM240	protein-coding
IMP3_peak_4510	21.9697	USP36	protein-coding
IMP3_peak_3373	21.9387	PRR14	protein-coding
IMP3_peak_3592	21.9316	CMIP	protein-coding
IMP3_peak_1067	21.8929	BICC1	protein-coding
IMP3_peak_594	21.8929	POGZ	protein-coding
IMP3_peak_2067	21.8929	ANKRD52	protein-coding
IMP3_peak_3256	21.8929	NPIPB3	protein-coding
IMP3_peak_7354	21.8929	SEC31A	protein-coding
IMP3_peak_6229	21.8929	MANBAL	protein-coding
IMP3_peak_7487	21.8929	ANKRD33B	protein-coding
IMP3_peak_8226	21.8929	AP5Z1	protein-coding
IMP3_peak_9392	21.8322	SAPCD2	protein-coding
IMP3_peak_6541	21.8322	MED15	protein-coding
IMP3_peak_7570	21.7705	C9	protein-coding
IMP3_peak_4495	21.6154	SEPTIN9	protein-coding
IMP3_peak_5229	21.584	MAP1S	protein-coding
IMP3_peak_676	21.4989	EFNA4	protein-coding
IMP3_peak_3438	21.48	SHCBP1	protein-coding
IMP3_peak_3472	21.4772	SETD6	protein-coding
IMP3_peak_4864	21.4658	PIP5K1C	protein-coding
IMP3_peak_255	21.4658	PIGV	protein-coding
IMP3_peak_8240	21.4658	SLC29A4	protein-coding
IMP3_peak_1862	21.4658	ZNF384	protein-coding
IMP3_peak_3138	21.4658	ADCY9	protein-coding
IMP3_peak_2653	21.4658	AMN	protein-coding
IMP3_peak_1168	21.4658	RBP4	protein-coding
IMP3_peak_3349	21.4658	KCTD13	protein-coding
IMP3_peak_1584	21.4658	GRK2	protein-coding
IMP3_peak_744	21.4139	ISG20L2	protein-coding
IMP3_peak_8681	21.4139	DOCK5	protein-coding
IMP3_peak_3865	21.4139	POLR2A	protein-coding
IMP3_peak_3775	21.4139	PAFAH1B1	protein-coding
IMP3_peak_3769	21.4139	MNT	protein-coding
IMP3_peak_542	21.4139	ACP6	protein-coding
IMP3_peak_4547	21.3098	ACTG1	protein-coding
IMP3_peak_7159	21.2189	RASA2	protein-coding
IMP3_peak_7051	21.1646	NDUFB4	protein-coding
IMP3_peak_1517	21.1635	KCNK7	protein-coding
IMP3_peak_912	21.1635	PPP2R5A	protein-coding
IMP3_peak_6613	21.0903	TIMP3	protein-coding
IMP3_peak_4035	21.0903	PHF12	protein-coding
IMP3_peak_2784	21.0171	SNX1	protein-coding
IMP3_peak_2953	21.0171	FES	protein-coding
IMP3_peak_6390	21.0061	LAMA5	protein-coding
IMP3_peak_7122	20.8919	COPG1	protein-coding
IMP3_peak_5513	20.8918	MARK4	protein-coding
IMP3_peak_8025	20.8918	TEAD3	protein-coding
IMP3_peak_1055	20.8918	43898	protein-coding
IMP3_peak_2683	20.8918	CEP170B	protein-coding
IMP3_peak_4250	20.8918	ETV4	protein-coding
IMP3_peak_7800	20.8918	TBC1D9B	protein-coding
IMP3_peak_3267	20.8918	NPIPB4	protein-coding
IMP3_peak_9490	20.8918	KDM6A	protein-coding
IMP3_peak_4411	20.8918	C17orf58	protein-coding
IMP3_peak_7258	20.8918	NSD2	protein-coding
IMP3_peak_6151	20.8734	COX4I2	protein-coding
IMP3_peak_4027	20.8687	TRAF4	protein-coding
IMP3_peak_9365	20.8309	FBXW5	protein-coding
IMP3_peak_8795	20.807	MAFA	protein-coding
IMP3_peak_6448	20.807	SCAF4	protein-coding
IMP3_peak_7712	20.807	NEURL1B	protein-coding
IMP3_peak_4689	20.7793	POLRMT	protein-coding
IMP3_peak_612	20.7457	GATAD2B	protein-coding
IMP3_peak_4608	20.691	EMILIN2	protein-coding
IMP3_peak_8657	20.6283	HR	protein-coding
IMP3_peak_3433	20.6283	SLC5A2	protein-coding
IMP3_peak_5591	20.6283	NUCB1	protein-coding
IMP3_peak_2070	20.6258	COQ10A	protein-coding
IMP3_peak_2299	20.5478	LRRC43	protein-coding
IMP3_peak_5977	20.3845	CCDC74B	protein-coding
IMP3_peak_2537	20.3845	OXA1L	protein-coding
IMP3_peak_8224	20.3845	FOXK1	protein-coding
IMP3_peak_7632	20.363	SEC24A	protein-coding
IMP3_peak_6783	20.2698	MAPK11	protein-coding
IMP3_peak_4710	20.2698	TMEM259	protein-coding
IMP3_peak_8510	20.2698	LMOD2	protein-coding
IMP3_peak_6227	20.2072	GHRH	protein-coding
IMP3_peak_8473	20.2072	C7orf61	protein-coding
IMP3_peak_7619	20.2058	PRRC1	protein-coding
IMP3_peak_4552	20.2052	NPLOC4	protein-coding
IMP3_peak_4337	20.1593	ITGA3	protein-coding
IMP3_peak_5656	20.1593	TMC4	protein-coding
IMP3_peak_939	20.1592	WDR26	protein-coding
IMP3_peak_1346	20.1592	NAT10	protein-coding
IMP3_peak_795	20.1225	KIAA0040	protein-coding
IMP3_peak_8295	20.1225	AVL9	protein-coding
IMP3_peak_3783	20.1225	CLUH	protein-coding
IMP3_peak_1202	20.1225	NFKB2	protein-coding
IMP3_peak_7335	20.1225	ANKRD17	protein-coding
IMP3_peak_3804	20.1225	ARRB2	protein-coding
IMP3_peak_7347	20.1225	SCD5	protein-coding
IMP3_peak_8604	20.1225	RBM33	protein-coding
IMP3_peak_919	20.1225	SMYD2	protein-coding
IMP3_peak_4422	20.1225	COG1	protein-coding
IMP3_peak_367	20.1225	GUCA2A	protein-coding
IMP3_peak_5743	20.1225	UCN	protein-coding
IMP3_peak_6105	20.0463	GPC1	protein-coding
IMP3_peak_846	19.9292	CSRP1	protein-coding
IMP3_peak_9044	19.8511	WHRN	protein-coding
IMP3_peak_2467	19.8511	TSC22D1	protein-coding
IMP3_peak_6907	19.8511	MYD88	protein-coding
IMP3_peak_5397	19.8511	LTBP4	protein-coding
IMP3_peak_3001	19.8491	NME4	protein-coding
IMP3_peak_4243	19.8431	PLEKHH3	protein-coding
IMP3_peak_4521	19.8089	CBX4	protein-coding
IMP3_peak_5983	19.8067	ARHGEF4	protein-coding
IMP3_peak_4005	19.8067	UNC119	protein-coding
IMP3_peak_6553	19.8067	CRKL	protein-coding
IMP3_peak_1439	19.8067	SPINDOC	protein-coding
IMP3_peak_7752	19.7813	RAB24	protein-coding
IMP3_peak_2267	19.7147	GCN1	protein-coding
IMP3_peak_4237	19.7116	TUBG2	protein-coding
IMP3_peak_2155	19.6848	PRDM4	protein-coding
IMP3_peak_9488	19.6848	USP9X	protein-coding
IMP3_peak_2595	19.6335	PNMA1	protein-coding
IMP3_peak_9061	19.6141	DAB2IP	protein-coding
IMP3_peak_127	19.6141	ZBTB17	protein-coding
IMP3_peak_1525	19.6141	PCNX3	protein-coding
IMP3_peak_3583	19.5921	KARS	protein-coding
IMP3_peak_1297	19.5595	TSSC4	protein-coding
IMP3_peak_8874	19.4971	GLIS3	protein-coding
IMP3_peak_3147	19.4971	UBALD1	protein-coding
IMP3_peak_2934	19.42	CIB1	protein-coding
IMP3_peak_2833	19.4071	ARIH1	protein-coding
IMP3_peak_1093	19.3868	CDH23	protein-coding
IMP3_peak_6223	19.3806	MROH8	protein-coding
IMP3_peak_656	19.3689	UBE2Q1	protein-coding
IMP3_peak_8633	19.3689	XPO7	protein-coding
IMP3_peak_4256	19.3689	G6PC3	protein-coding
IMP3_peak_7680	19.3689	SYNPO	protein-coding
IMP3_peak_2463	19.3689	PROSER1	protein-coding
IMP3_peak_8991	19.3689	MFSD14B	protein-coding
IMP3_peak_4726	19.3689	SBNO2	protein-coding
IMP3_peak_2993	19.3259	RGS11	protein-coding
IMP3_peak_1432	19.3229	TMEM223	protein-coding
IMP3_peak_486	19.3212	VAV3	protein-coding
IMP3_peak_9704	19.1159	HCFC1	protein-coding
IMP3_peak_5097	19.1159	STX10	protein-coding
IMP3_peak_1173	19.1112	MARVELD1	protein-coding
IMP3_peak_9496	19.1112	UBA1	protein-coding
IMP3_peak_4358	19.0614	COL1A1	protein-coding
IMP3_peak_7899	18.9772	FLOT1	protein-coding
IMP3_peak_6686	18.9283	PDGFB	protein-coding
IMP3_peak_1693	18.9283	EMSY	protein-coding
IMP3_peak_1016	18.9283	PROSER2	protein-coding
IMP3_peak_6694	18.9283	EP300	protein-coding
IMP3_peak_9227	18.9283	FAM78A	protein-coding
IMP3_peak_1409	18.9283	MYRF	protein-coding
IMP3_peak_8445	18.9283	LMTK2	protein-coding
IMP3_peak_7872	18.9283	RNF39	protein-coding
IMP3_peak_7751	18.9283	NSD1	protein-coding
IMP3_peak_2975	18.9283	PGPEP1L	protein-coding
IMP3_peak_5901	18.9283	REV1	protein-coding
IMP3_peak_3440	18.8859	PHKB	protein-coding
IMP3_peak_6956	18.8664	TREX1	protein-coding
IMP3_peak_2542	18.8305	LRP10	protein-coding
IMP3_peak_3427	18.8305	BCKDK	protein-coding
IMP3_peak_5521	18.7993	ERCC2	protein-coding
IMP3_peak_4628	18.7993	SPIRE1	protein-coding
IMP3_peak_5516	18.7993	CKM	protein-coding
IMP3_peak_3898	18.7993	PER1	protein-coding
IMP3_peak_2199	18.7993	OAS2	protein-coding
IMP3_peak_3077	18.7967	ECI1	protein-coding
IMP3_peak_4305	18.7936	ARHGAP27	protein-coding
IMP3_peak_1255	18.7537	RNH1	protein-coding
IMP3_peak_3572	18.7537	FA2H	protein-coding
IMP3_peak_2240	18.7537	RAB35	protein-coding
IMP3_peak_4780	18.7317	MKNK2	protein-coding
IMP3_peak_9611	18.5684	HUWE1	protein-coding
IMP3_peak_2691	18.5684	PLD4	protein-coding
IMP3_peak_6171	18.5424	NOL4L	protein-coding
IMP3_peak_7857	18.5424	NUP153	protein-coding
IMP3_peak_3710	18.5424	TIMM22	protein-coding
IMP3_peak_8165	18.5424	FAM20C	protein-coding
IMP3_peak_2001	18.538	KRT8	protein-coding
IMP3_peak_4665	18.5163	MBD2	protein-coding
IMP3_peak_1396	18.5163	SLC43A3	protein-coding
IMP3_peak_8106	18.4988	PRDM1	protein-coding
IMP3_peak_8726	18.4988	IMPAD1	protein-coding
IMP3_peak_7547	18.4988	NIPBL	protein-coding
IMP3_peak_4095	18.4988	PIGW	protein-coding
IMP3_peak_5471	18.4988	PRR19	protein-coding
IMP3_peak_8502	18.4988	KMT2E	protein-coding
IMP3_peak_8440	18.4988	ANKIB1	protein-coding
IMP3_peak_3568	18.4988	GLG1	protein-coding
IMP3_peak_3961	18.4972	FLII	protein-coding
IMP3_peak_215	18.4315	HSPG2	protein-coding
IMP3_peak_2590	18.431	SMOC1	protein-coding
IMP3_peak_449	18.3673	SSBP3	protein-coding
IMP3_peak_5450	18.3673	DEDD2	protein-coding
IMP3_peak_8360	18.3673	TMEM248	protein-coding
IMP3_peak_4800	18.3673	AMH	protein-coding
IMP3_peak_7005	18.3673	ALAS1	protein-coding
IMP3_peak_2496	18.295	STK24	protein-coding
IMP3_peak_8128	18.2483	ADGRG6	protein-coding
IMP3_peak_1299	18.2483	KCNQ1	protein-coding
IMP3_peak_2793	18.2483	RBPMS2	protein-coding
IMP3_peak_7754	18.2345	PRELID1	protein-coding
IMP3_peak_236	18.1469	SH3BGRL3	protein-coding
IMP3_peak_4856	18.1358	CACTIN	protein-coding
IMP3_peak_8282	18.1358	AHR	protein-coding
IMP3_peak_1703	18.1199	PRSS23	protein-coding
IMP3_peak_463	18.0987	PCSK9	protein-coding
IMP3_peak_5253	18.0873	ELL	protein-coding
IMP3_peak_1467	18.0784	CDC42BPG	protein-coding
IMP3_peak_7093	18.0784	MGLL	protein-coding
IMP3_peak_3802	18.0307	ALOX15	protein-coding
IMP3_peak_8672	17.9197	R3HCC1	protein-coding
IMP3_peak_5120	17.8795	ADGRE5	protein-coding
IMP3_peak_2736	17.8589	CHP1	protein-coding
IMP3_peak_5057	17.8356	SMARCA4	protein-coding
IMP3_peak_4354	17.8356	PPP1R9B	protein-coding
IMP3_peak_6247	17.8356	FAM83D	protein-coding
IMP3_peak_5172	17.8222	TPM4	protein-coding
IMP3_peak_9264	17.8176	RALGDS	protein-coding
IMP3_peak_9256	17.7721	POMT1	protein-coding
IMP3_peak_2815	17.7542	TLE3	protein-coding
IMP3_peak_1522	17.6823	MAP3K11	protein-coding
IMP3_peak_6573	17.6823	GAS2L1	protein-coding
IMP3_peak_2485	17.6823	MBNL2	protein-coding
IMP3_peak_2772	17.6823	MYO1E	protein-coding
IMP3_peak_4847	17.6683	HMG20B	protein-coding
IMP3_peak_500	17.6647	AHCYL1	protein-coding
IMP3_peak_8551	17.6623	CREB3L2	protein-coding
IMP3_peak_2875	17.6623	CEMIP	protein-coding
IMP3_peak_709	17.6571	GLMP	protein-coding
IMP3_peak_9163	17.6374	ZDHHC12	protein-coding
IMP3_peak_8345	17.5473	GRB10	protein-coding
IMP3_peak_5759	17.4972	EML4	protein-coding
IMP3_peak_1731	17.4972	KMT2A	protein-coding
IMP3_peak_263	17.4972	WDTC1	protein-coding
IMP3_peak_3853	17.4972	PLSCR3	protein-coding
IMP3_peak_5531	17.4972	DMWD	protein-coding
IMP3_peak_8575	17.4972	CTAGE4	protein-coding
IMP3_peak_6577	17.4972	RASL10A	protein-coding
IMP3_peak_8494	17.4972	SH2B2	protein-coding
IMP3_peak_8443	17.4972	PEG10	protein-coding
IMP3_peak_879	17.4972	CDK18	protein-coding
IMP3_peak_5848	17.4972	DCTN1	protein-coding
IMP3_peak_8492	17.4972	ZNHIT1	protein-coding
IMP3_peak_5239	17.4972	PIK3R2	protein-coding
IMP3_peak_555	17.4972	TARS2	protein-coding
IMP3_peak_4378	17.4972	VEZF1	protein-coding
IMP3_peak_280	17.4972	SESN2	protein-coding
IMP3_peak_8486	17.4972	EPHB4	protein-coding
IMP3_peak_291	17.4972	SDC3	protein-coding
IMP3_peak_1034	17.4972	ARHGAP21	protein-coding
IMP3_peak_4996	17.4972	PNPLA6	protein-coding
IMP3_peak_9180	17.4972	DOLK	protein-coding
IMP3_peak_5635	17.4972	PTOV1	protein-coding
IMP3_peak_5384	17.4972	SUPT5H	protein-coding
IMP3_peak_9407	17.4814	TOR4A	protein-coding
IMP3_peak_7311	17.4005	SLAIN2	protein-coding
IMP3_peak_6740	17.4005	TCF20	protein-coding
IMP3_peak_1111	17.3804	FUT11	protein-coding
IMP3_peak_5232	17.3804	B3GNT3	protein-coding
IMP3_peak_3290	17.3804	RBBP6	protein-coding
IMP3_peak_4883	17.3804	ZBTB7A	protein-coding
IMP3_peak_5791	17.3804	STPG4	protein-coding
IMP3_peak_5940	17.3804	TTL	protein-coding
IMP3_peak_2842	17.3804	PML	protein-coding
IMP3_peak_7722	17.3621	ERGIC1	protein-coding
IMP3_peak_5986	17.3426	FAM168B	protein-coding
IMP3_peak_8476	17.3383	TSC22D4	protein-coding
IMP3_peak_8586	17.3383	REPIN1	protein-coding
IMP3_peak_444	17.3383	MRPL37	protein-coding
IMP3_peak_978	17.3383	IRF2BP2	protein-coding
IMP3_peak_7966	17.336	BRD2	protein-coding
IMP3_peak_5131	17.336	NDUFB7	protein-coding
IMP3_peak_64	17.336	ICMT	protein-coding
IMP3_peak_3553	17.2982	ATXN1L	protein-coding
IMP3_peak_7809	17.2892	FOXC1	protein-coding
IMP3_peak_2575	17.2892	PPP2R5E	protein-coding
IMP3_peak_9171	17.2414	PHYHD1	protein-coding
IMP3_peak_3882	17.2192	KDM6B	protein-coding
IMP3_peak_7320	17.1501	PAICS	protein-coding
IMP3_peak_3030	17.1481	TPSG1	protein-coding
IMP3_peak_210	17.1481	LDLRAD2	protein-coding
IMP3_peak_9614	17.1481	FGD1	protein-coding
IMP3_peak_4323	17.1481	SP2	protein-coding
IMP3_peak_2407	17.1481	EP400	protein-coding
IMP3_peak_7211	17.145	EIF4G1	protein-coding
IMP3_peak_9209	17.0741	ABL1	protein-coding
IMP3_peak_4167	17.0669	RARA	protein-coding
IMP3_peak_8840	17.0235	GRINA	protein-coding
IMP3_peak_9225	16.9994	NUP214	protein-coding
IMP3_peak_7804	16.9994	GFPT2	protein-coding
IMP3_peak_3442	16.9994	ADCY7	protein-coding
IMP3_peak_7247	16.9994	CPLX1	protein-coding
IMP3_peak_2766	16.9994	CCNB2	protein-coding
IMP3_peak_5381	16.9994	PLEKHG2	protein-coding
IMP3_peak_338	16.9994	GNL2	protein-coding
IMP3_peak_8906	16.9994	FAM219A	protein-coding
IMP3_peak_7062	16.9994	HEG1	protein-coding
IMP3_peak_8477	16.9994	AGFG2	protein-coding
IMP3_peak_1891	16.9994	PHC1	protein-coding
IMP3_peak_6344	16.9994	NFATC2	protein-coding
IMP3_peak_9742	16.9957	IKBKG	protein-coding
IMP3_peak_4031	16.9306	DHRS13	protein-coding
IMP3_peak_5048	16.9306	CARM1	protein-coding
IMP3_peak_9402	16.9306	NELFB	protein-coding
IMP3_peak_5863	16.9306	RMND5A	protein-coding
IMP3_peak_7079	16.9306	PODXL2	protein-coding
IMP3_peak_8649	16.9306	NUDT18	protein-coding
IMP3_peak_4756	16.9306	TCF3	protein-coding
IMP3_peak_627	16.8955	CRTC2	protein-coding
IMP3_peak_5124	16.8787	PKN1	protein-coding
IMP3_peak_8706	16.8787	DUSP4	protein-coding
IMP3_peak_5811	16.8787	ANTXR1	protein-coding
IMP3_peak_7195	16.8787	GHSR	protein-coding
IMP3_peak_1183	16.81	LZTS2	protein-coding
IMP3_peak_7523	16.81	MYO10	protein-coding
IMP3_peak_4208	16.7675	FKBP10	protein-coding
IMP3_peak_6435	16.7398	ATP5PF	protein-coding
IMP3_peak_4683	16.7264	HCN2	protein-coding
IMP3_peak_5422	16.7126	CYP2S1	protein-coding
IMP3_peak_3383	16.7126	SRCAP	protein-coding
IMP3_peak_4668	16.7126	ZNF532	protein-coding
IMP3_peak_4113	16.6736	HNF1B	protein-coding
IMP3_peak_7699	16.6594	CNOT8	protein-coding
IMP3_peak_1319	16.6566	LDHC	protein-coding
IMP3_peak_961	16.6547	RNF187	protein-coding
IMP3_peak_5089	16.6547	CCDC151	protein-coding
IMP3_peak_8028	16.6034	CDKN1A	protein-coding
IMP3_peak_9287	16.6034	COL5A1	protein-coding
IMP3_peak_8759	16.5263	TRIB1	protein-coding
IMP3_peak_2610	16.5263	FOXN3	protein-coding
IMP3_peak_7042	16.5263	USF3	protein-coding
IMP3_peak_7162	16.4259	TSC22D2	protein-coding
IMP3_peak_6503	16.4195	COL6A1	protein-coding
IMP3_peak_3436	16.4086	C16orf58	protein-coding
IMP3_peak_7771	16.4086	LTC4S	protein-coding
IMP3_peak_2864	16.4086	SNX33	protein-coding
IMP3_peak_9311	16.4086	OLFM1	protein-coding
IMP3_peak_2373	16.3575	FZD10	protein-coding
IMP3_peak_1722	16.3522	PPP2R1B	protein-coding
IMP3_peak_474	16.3197	JAK1	protein-coding
IMP3_peak_7146	16.3197	PLXND1	protein-coding
IMP3_peak_368	16.3197	P3H1	protein-coding
IMP3_peak_2962	16.3197	SLCO3A1	protein-coding
IMP3_peak_5850	16.3197	MOGS	protein-coding
IMP3_peak_1095	16.3197	CHST3	protein-coding
IMP3_peak_1456	16.3197	SF1	protein-coding
IMP3_peak_5530	16.3197	DMPK	protein-coding
IMP3_peak_4810	16.3197	LMNB2	protein-coding
IMP3_peak_4642	16.3197	KIAA1328	protein-coding
IMP3_peak_5555	16.3197	PRKD2	protein-coding
IMP3_peak_7824	16.3197	BMP6	protein-coding
IMP3_peak_9269	16.3149	SARDH	protein-coding
IMP3_peak_6328	16.3077	TMEM189	protein-coding
IMP3_peak_3845	16.3077	DLG4	protein-coding
IMP3_peak_9629	16.3077	PGAM4	protein-coding
IMP3_peak_7903	16.2869	HLA-C	protein-coding
IMP3_peak_3727	16.2507	CRK	protein-coding
IMP3_peak_1007	16.2172	TASOR2	protein-coding
IMP3_peak_8098	16.2172	TPBG	protein-coding
IMP3_peak_230	16.2172	SELENON	protein-coding
IMP3_peak_1399	16.2172	OSBP	protein-coding
IMP3_peak_2493	16.2172	FARP1	protein-coding
IMP3_peak_4790	16.2172	AP3D1	protein-coding
IMP3_peak_2231	16.2172	PRKAB1	protein-coding
IMP3_peak_4900	16.2172	PLIN4	protein-coding
IMP3_peak_4109	16.2172	DDX52	protein-coding
IMP3_peak_6661	16.2172	MICALL1	protein-coding
IMP3_peak_1857	16.2172	NOP2	protein-coding
IMP3_peak_3969	16.2172	SMCR8	protein-coding
IMP3_peak_4507	16.2172	CYTH1	protein-coding
IMP3_peak_2296	16.2172	BCL7A	protein-coding
IMP3_peak_5535	16.2172	SYMPK	protein-coding
IMP3_peak_8055	16.2172	PPP2R5D	protein-coding
IMP3_peak_2858	16.2172	MAN2C1	protein-coding
IMP3_peak_8014	16.214	UHRF1BP1	protein-coding
IMP3_peak_735	16.214	IQGAP3	protein-coding
IMP3_peak_8279	16.1812	USP42	protein-coding
IMP3_peak_945	16.1812	PRSS38	protein-coding
IMP3_peak_1662	16.1812	PHOX2A	protein-coding
IMP3_peak_4672	16.1382	LMAN1	protein-coding
IMP3_peak_5713	16.1189	ADAM17	protein-coding
IMP3_peak_694	16.0864	SSR2	protein-coding
IMP3_peak_4350	16.0864	SAMD14	protein-coding
IMP3_peak_4115	16.084	ARHGAP23	protein-coding
IMP3_peak_9023	16.084	KLF4	protein-coding
IMP3_peak_9321	16.075	UBAC1	protein-coding
IMP3_peak_8941	16.075	DCAF10	protein-coding
IMP3_peak_8481	16.075	ZASP	protein-coding
IMP3_peak_4705	16.075	ARID3A	protein-coding
IMP3_peak_7058	16.0393	ITGB5	protein-coding
IMP3_peak_944	16.0393	PYCR2	protein-coding
IMP3_peak_6092	16.0393	ALPG	protein-coding
IMP3_peak_5222	16.0393	NR2F6	protein-coding
IMP3_peak_9119	16.0393	ST6GALNAC4	protein-coding
IMP3_peak_8809	16.0254	MAPK15	protein-coding
IMP3_peak_1036	16.0226	YME1L1	protein-coding
IMP3_peak_6902	16.0226	CRTAP	protein-coding
IMP3_peak_4913	16.0226	PLIN3	protein-coding
IMP3_peak_2135	16.0226	PHLDA1	protein-coding
IMP3_peak_8889	16.0226	UBE2R2	protein-coding
IMP3_peak_1170	15.9929	PGAM1	protein-coding
IMP3_peak_4082	15.9803	RASL10B	protein-coding
IMP3_peak_7513	15.9803	ANKH	protein-coding
IMP3_peak_8222	15.9754	GNA12	protein-coding
IMP3_peak_1266	15.9754	PNPLA2	protein-coding
IMP3_peak_5859	15.9754	MAT2A	protein-coding
IMP3_peak_9066	15.9754	PTGS1	protein-coding
IMP3_peak_5933	15.9148	SOWAHC	protein-coding
IMP3_peak_7901	15.9	IER3	protein-coding
IMP3_peak_7831	15.8809	TXNDC5	protein-coding
IMP3_peak_6458	15.8809	BACE2	protein-coding
IMP3_peak_4249	15.8648	DHX8	protein-coding
IMP3_peak_7721	15.8189	DUSP1	protein-coding
IMP3_peak_866	15.8048	GOLT1A	protein-coding
IMP3_peak_1557	15.7746	FOSL1	protein-coding
IMP3_peak_6485	15.7746	PDXK	protein-coding
IMP3_peak_6284	15.7074	ZNF335	protein-coding
IMP3_peak_9074	15.6883	CRB2	protein-coding
IMP3_peak_231	15.6883	MTFR1L	protein-coding
IMP3_peak_1356	15.6883	ABTB2	protein-coding
IMP3_peak_7339	15.6883	SOWAHB	protein-coding
IMP3_peak_7068	15.6883	PLXNA1	protein-coding
IMP3_peak_5276	15.6883	ATP13A1	protein-coding
IMP3_peak_2059	15.6483	ZC3H10	protein-coding
IMP3_peak_711	15.6433	VHLL	protein-coding
IMP3_peak_8733	15.6198	TPD52	protein-coding
IMP3_peak_7416	15.6198	CBR4	protein-coding
IMP3_peak_7780	15.5595	SQSTM1	protein-coding
IMP3_peak_8072	15.5595	YIPF3	protein-coding
IMP3_peak_1262	15.5595	CEND1	protein-coding
IMP3_peak_4894	15.5586	SH3GL1	protein-coding
IMP3_peak_4382	15.5586	SMG8	protein-coding
IMP3_peak_787	15.506	PRRC2C	protein-coding
IMP3_peak_7635	15.4972	C5orf24	protein-coding
IMP3_peak_6824	15.4524	LHFPL4	protein-coding
IMP3_peak_5788	15.4524	MCFD2	protein-coding
IMP3_peak_7444	15.4524	TPPP	protein-coding
IMP3_peak_5832	15.4524	SFXN5	protein-coding
IMP3_peak_888	15.4524	RAB29	protein-coding
IMP3_peak_3172	15.4506	SNN	protein-coding
IMP3_peak_8917	15.4506	RUSC2	protein-coding
IMP3_peak_1971	15.4506	NCKAP5L	protein-coding
IMP3_peak_788	15.4266	EEF1AKNMT	protein-coding
IMP3_peak_8033	15.4258	MTCH1	protein-coding
IMP3_peak_4604	15.3694	B3GNTL1	protein-coding
IMP3_peak_1689	15.3694	UVRAG	protein-coding
IMP3_peak_4634	15.3694	TAF4B	protein-coding
IMP3_peak_8131	15.3694	PLAGL1	protein-coding
IMP3_peak_2566	15.3694	FERMT2	protein-coding
IMP3_peak_1242	15.3694	MKI67	protein-coding
IMP3_peak_7279	15.3694	MSANTD1	protein-coding
IMP3_peak_7166	15.306	SIAH2	protein-coding
IMP3_peak_6075	15.306	CHPF	protein-coding
IMP3_peak_943	15.306	ENAH	protein-coding
IMP3_peak_2675	15.306	INF2	protein-coding
IMP3_peak_6196	15.3003	CPNE1	protein-coding
IMP3_peak_4498	15.2841	TMC6	protein-coding
IMP3_peak_7308	15.2574	KLF3	protein-coding
IMP3_peak_9151	15.2574	SPTAN1	protein-coding
IMP3_peak_4456	15.2574	GALK1	protein-coding
IMP3_peak_2918	15.2574	MESP2	protein-coding
IMP3_peak_5045	15.2574	C19orf38	protein-coding
IMP3_peak_6908	15.2574	OXSR1	protein-coding
IMP3_peak_3912	15.2574	CDRT15	protein-coding
IMP3_peak_8387	15.2574	LIMK1	protein-coding
IMP3_peak_1371	15.2574	LARGE2	protein-coding
IMP3_peak_6522	15.2574	TBX1	protein-coding
IMP3_peak_2507	15.2574	IRS2	protein-coding
IMP3_peak_3639	15.1977	KLHDC4	protein-coding
IMP3_peak_2986	15.1977	CHSY1	protein-coding
IMP3_peak_8867	15.1785	KANK1	protein-coding
IMP3_peak_1912	15.1687	SLC38A1	protein-coding
IMP3_peak_9520	15.1622	OTUD5	protein-coding
IMP3_peak_3107	15.1622	TNFRSF12A	protein-coding
IMP3_peak_6819	15.1622	SETD5	protein-coding
IMP3_peak_1549	15.1537	RELA	protein-coding
IMP3_peak_1072	15.1537	CCDC6	protein-coding
IMP3_peak_3352	15.1287	TAOK2	protein-coding
IMP3_peak_1827	15.1287	FBXL14	protein-coding
IMP3_peak_9732	15.1287	PLXNA3	protein-coding
IMP3_peak_3110	15.1287	ZNF213	protein-coding
IMP3_peak_7155	15.1083	IL20RB	protein-coding
IMP3_peak_6648	15.1083	SH3BP1	protein-coding
IMP3_peak_3126	15.1083	TRAP1	protein-coding
IMP3_peak_8434	15.1083	DTX2	protein-coding
IMP3_peak_4916	15.1083	KDM4B	protein-coding
IMP3_peak_3703	15.1083	DBNDD1	protein-coding
IMP3_peak_180	15.1083	HP1BP3	protein-coding
IMP3_peak_3978	15.1083	FAM83G	protein-coding
IMP3_peak_5722	15.1083	PTRHD1	protein-coding
IMP3_peak_8152	15.1083	TMEM242	protein-coding
IMP3_peak_5568	15.1083	MEIS3	protein-coding
IMP3_peak_7817	15.1083	RREB1	protein-coding
IMP3_peak_7748	15.1083	GPRIN1	protein-coding
IMP3_peak_8023	15.1083	PPARD	protein-coding
IMP3_peak_192	15.1083	ECE1	protein-coding
IMP3_peak_4673	15.1083	PHLPP1	protein-coding
IMP3_peak_9452	15.1083	STS	protein-coding
IMP3_peak_6014	15.1083	PKP4	protein-coding
IMP3_peak_4420	15.1083	SOX9	protein-coding
IMP3_peak_5201	15.1083	MED26	protein-coding
IMP3_peak_4531	15.1083	ENDOV	protein-coding
IMP3_peak_5252	15.1083	ISYNA1	protein-coding
IMP3_peak_3209	15.1083	ABCC1	protein-coding
IMP3_peak_3638	15.1083	JPH3	protein-coding
IMP3_peak_5318	15.1083	LRFN3	protein-coding
IMP3_peak_7204	15.1077	AP2M1	protein-coding
IMP3_peak_5333	15.075	DPF1	protein-coding
IMP3_peak_7172	14.9974	TIPARP	protein-coding
IMP3_peak_4478	14.9643	TRIM47	protein-coding
IMP3_peak_8424	14.9606	RHBDD2	protein-coding
IMP3_peak_3899	14.9606	VAMP2	protein-coding
IMP3_peak_1275	14.9606	MUC6	protein-coding
IMP3_peak_2602	14.9606	ELMSAN1	protein-coding
IMP3_peak_5204	14.9606	F2RL3	protein-coding
IMP3_peak_1538	14.9606	SIPA1	protein-coding
IMP3_peak_8948	14.9606	C9orf57	protein-coding
IMP3_peak_588	14.9606	SELENBP1	protein-coding
IMP3_peak_8018	14.9606	TAF11	protein-coding
IMP3_peak_994	14.9606	LARP4B	protein-coding
IMP3_peak_4390	14.9606	TANC2	protein-coding
IMP3_peak_7404	14.9606	SH3D19	protein-coding
IMP3_peak_8593	14.9606	CHPF2	protein-coding
IMP3_peak_3545	14.9606	MTSS2	protein-coding
IMP3_peak_6305	14.9606	ARFGEF2	protein-coding
IMP3_peak_5647	14.9606	PPP2R1A	protein-coding
IMP3_peak_3264	14.9343	METTL9	protein-coding
IMP3_peak_5949	14.922	GLI2	protein-coding
IMP3_peak_6064	14.922	CYP27A1	protein-coding
IMP3_peak_2746	14.922	PLA2G4F	protein-coding
IMP3_peak_4816	14.907	TLE5	protein-coding
IMP3_peak_9050	14.8853	PHF19	protein-coding
IMP3_peak_5748	14.874	SLC4A1AP	protein-coding
IMP3_peak_4425	14.7987	NAT9	protein-coding
IMP3_peak_7484	14.6592	MTRR	protein-coding
IMP3_peak_8664	14.6592	PDLIM2	protein-coding
IMP3_peak_6301	14.5817	PREX1	protein-coding
IMP3_peak_2662	14.5817	ZFYVE21	protein-coding
IMP3_peak_6656	14.5376	EIF3L	protein-coding
IMP3_peak_531	14.5376	FAM72B	protein-coding
IMP3_peak_5050	14.5376	YIPF2	protein-coding
IMP3_peak_1832	14.5376	RHNO1	protein-coding
IMP3_peak_6750	14.5125	TTLL12	protein-coding
IMP3_peak_4666	14.5125	ONECUT2	protein-coding
IMP3_peak_8751	14.5125	OXR1	protein-coding
IMP3_peak_3139	14.5125	GLIS2	protein-coding
IMP3_peak_5504	14.5125	RELB	protein-coding
IMP3_peak_3398	14.5125	TMEM265	protein-coding
IMP3_peak_9748	14.5125	G6PD	protein-coding
IMP3_peak_1974	14.5125	SMARCD1	protein-coding
IMP3_peak_6414	14.5061	EEF1A2	protein-coding
IMP3_peak_40	14.4898	GNB1	protein-coding
IMP3_peak_3674	14.4672	PIEZO1	protein-coding
IMP3_peak_5395	14.4388	SHKBP1	protein-coding
IMP3_peak_790	14.4294	TNN	protein-coding
IMP3_peak_8541	14.4276	AKR1B1	protein-coding
IMP3_peak_8597	14.4251	GALNT11	protein-coding
IMP3_peak_5014	14.3451	CTXN1	protein-coding
IMP3_peak_5872	14.3451	CIAO1	protein-coding
IMP3_peak_2061	14.3451	SLC39A5	protein-coding
IMP3_peak_3367	14.3451	TBC1D10B	protein-coding
IMP3_peak_5677	14.3451	ZNF865	protein-coding
IMP3_peak_4935	14.3451	LONP1	protein-coding
IMP3_peak_5289	14.3049	GPI	protein-coding
IMP3_peak_2715	14.3049	NIPA2	protein-coding
IMP3_peak_83	14.2995	SRM	protein-coding
IMP3_peak_4770	14.2995	BTBD2	protein-coding
IMP3_peak_9461	14.2995	PDHA1	protein-coding
IMP3_peak_9521	14.2995	TFE3	protein-coding
IMP3_peak_5902	14.2995	NPAS2	protein-coding
IMP3_peak_6777	14.2892	PANX2	protein-coding
IMP3_peak_3347	14.2892	ASPHD1	protein-coding
IMP3_peak_5990	14.2822	ZNF806	protein-coding
IMP3_peak_4277	14.2559	C1QL1	protein-coding
IMP3_peak_2660	14.2337	CKB	protein-coding
IMP3_peak_9481	14.2141	CXorf38	protein-coding
IMP3_peak_559	14.2141	ECM1	protein-coding
IMP3_peak_6747	14.2141	TSPO	protein-coding
IMP3_peak_7314	14.2141	SLC10A4	protein-coding
IMP3_peak_1895	14.2141	PRH1	protein-coding
IMP3_peak_8347	14.2141	COBL	protein-coding
IMP3_peak_6934	14.2133	PTPN23	protein-coding
IMP3_peak_2126	14.2051	CTDSP2	protein-coding
IMP3_peak_3343	14.1489	MVP	protein-coding
IMP3_peak_6269	14.1399	ADA	protein-coding
IMP3_peak_7224	14.1399	BCL6	protein-coding
IMP3_peak_5115	14.1342	PRKACA	protein-coding
IMP3_peak_5076	14.1315	SPC24	protein-coding
IMP3_peak_2608	14.0966	IRF2BPL	protein-coding
IMP3_peak_4712	14.0966	ABCA7	protein-coding
IMP3_peak_4428	14.0129	CDR2L	protein-coding
IMP3_peak_2057	13.8954	DGKA	protein-coding
IMP3_peak_6293	13.8954	NCOA3	protein-coding
IMP3_peak_2283	13.8833	RHOF	protein-coding
IMP3_peak_1498	13.8656	DPF2	protein-coding
IMP3_peak_9024	13.8656	CTNNAL1	protein-coding
IMP3_peak_8619	13.8656	MFHAS1	protein-coding
IMP3_peak_2147	13.8568	GLT8D2	protein-coding
IMP3_peak_3079	13.8568	RNPS1	protein-coding
IMP3_peak_8330	13.7938	MYO1G	protein-coding
IMP3_peak_9427	13.7938	PLCXD1	protein-coding
IMP3_peak_6402	13.7897	COL9A3	protein-coding
IMP3_peak_3038	13.7817	MAPK8IP3	protein-coding
IMP3_peak_3992	13.7817	TNFAIP1	protein-coding
IMP3_peak_4316	13.7817	KPNB1	protein-coding
IMP3_peak_9092	13.7817	STXBP1	protein-coding
IMP3_peak_2728	13.7817	EMC4	protein-coding
IMP3_peak_6757	13.7787	FBLN1	protein-coding
IMP3_peak_6026	13.7509	SP3	protein-coding
IMP3_peak_5037	13.7509	QTRT1	protein-coding
IMP3_peak_2802	13.7509	PIAS1	protein-coding
IMP3_peak_3835	13.7287	CAMTA2	protein-coding
IMP3_peak_554	13.7287	RPRD2	protein-coding
IMP3_peak_8146	13.7287	ZBTB2	protein-coding
IMP3_peak_4655	13.7287	MAPK4	protein-coding
IMP3_peak_987	13.7287	ZNF496	protein-coding
IMP3_peak_6419	13.7287	PTK6	protein-coding
IMP3_peak_9624	13.7287	OPHN1	protein-coding
IMP3_peak_5021	13.7287	EIF3G	protein-coding
IMP3_peak_5302	13.7287	GRAMD1A	protein-coding
IMP3_peak_415	13.7287	PIK3R3	protein-coding
IMP3_peak_5305	13.7287	SCN1B	protein-coding
IMP3_peak_2091	13.7287	STAT6	protein-coding
IMP3_peak_5808	13.7287	OTX1	protein-coding
IMP3_peak_4143	13.7287	MED1	protein-coding
IMP3_peak_7305	13.7287	PPARGC1A	protein-coding
IMP3_peak_1655	13.7287	CTTN	protein-coding
IMP3_peak_3466	13.7287	MMP15	protein-coding
IMP3_peak_7341	13.7287	CCNI	protein-coding
IMP3_peak_8441	13.717	CDK6	protein-coding
IMP3_peak_2166	13.717	ANAPC7	protein-coding
IMP3_peak_983	13.6963	AHCTF1	protein-coding
IMP3_peak_6453	13.6963	SIM2	protein-coding
IMP3_peak_2967	13.6963	IGF1R	protein-coding
IMP3_peak_3460	13.6957	ADGRG3	protein-coding
IMP3_peak_8728	13.6808	CHD7	protein-coding
IMP3_peak_2549	13.6284	DHRS4	protein-coding
IMP3_peak_3000	13.6284	TMEM8A	protein-coding
IMP3_peak_1681	13.6284	UCP3	protein-coding
IMP3_peak_4743	13.6284	MBD3	protein-coding
IMP3_peak_5800	13.6284	EML6	protein-coding
IMP3_peak_2112	13.6284	STAC3	protein-coding
IMP3_peak_6356	13.6284	TAF4	protein-coding
IMP3_peak_5597	13.6284	GYS1	protein-coding
IMP3_peak_7419	13.6284	WWC2	protein-coding
IMP3_peak_413	13.6284	MAST2	protein-coding
IMP3_peak_6100	13.6284	SH3BP4	protein-coding
IMP3_peak_4821	13.6284	NCLN	protein-coding
IMP3_peak_114	13.6284	SLC25A34	protein-coding
IMP3_peak_335	13.6284	STK40	protein-coding
IMP3_peak_7885	13.6284	PPP1R10	protein-coding
IMP3_peak_8975	13.6284	C9orf129	protein-coding
IMP3_peak_4818	13.6284	GNA11	protein-coding
IMP3_peak_3981	13.6158	AKAP10	protein-coding
IMP3_peak_1770	13.6158	NECTIN1	protein-coding
IMP3_peak_6919	13.5895	CLEC3B	protein-coding
IMP3_peak_1080	13.5895	TACR2	protein-coding
IMP3_peak_7119	13.5501	RAB43	protein-coding
IMP3_peak_6131	13.5501	CENPB	protein-coding
IMP3_peak_5670	13.5501	PPP6R1	protein-coding
IMP3_peak_3676	13.5501	CDT1	protein-coding
IMP3_peak_1631	13.5501	LRP5	protein-coding
IMP3_peak_5853	13.5501	KCMF1	protein-coding
IMP3_peak_769	13.5438	PEX19	protein-coding
IMP3_peak_7115	13.5438	GP9	protein-coding
IMP3_peak_1317	13.486	LDHA	protein-coding
IMP3_peak_6323	13.4535	UBE2V1	protein-coding
IMP3_peak_6349	13.452	AURKA	protein-coding
IMP3_peak_400	13.452	B4GALT2	protein-coding
IMP3_peak_3203	13.452	BMERB1	protein-coding
IMP3_peak_7952	13.4486	SLC44A4	protein-coding
IMP3_peak_1015	13.4274	USP6NL	protein-coding
IMP3_peak_3010	13.4274	PRR35	protein-coding
IMP3_peak_590	13.4274	PSMB4	protein-coding
IMP3_peak_424	13.3826	EFCAB14	protein-coding
IMP3_peak_5922	13.3765	CNOT11	protein-coding
IMP3_peak_8429	13.3556	HSPB1	protein-coding
IMP3_peak_3040	13.2903	SYNGR3	protein-coding
IMP3_peak_6490	13.2585	AGPAT3	protein-coding
IMP3_peak_5235	13.2585	ARRDC2	protein-coding
IMP3_peak_8111	13.2585	WASF1	protein-coding
IMP3_peak_7256	13.2585	LETM1	protein-coding
IMP3_peak_973	13.2585	PCNX2	protein-coding
IMP3_peak_239	13.2585	CRYBG2	protein-coding
IMP3_peak_5502	13.2585	CLPTM1	protein-coding
IMP3_peak_7877	13.2585	TRIM26	protein-coding
IMP3_peak_197	13.2585	ALPL	protein-coding
IMP3_peak_8602	13.2585	KMT2C	protein-coding
IMP3_peak_7400	13.2585	MAML3	protein-coding
IMP3_peak_3907	13.2585	ELAC2	protein-coding
IMP3_peak_6040	13.2585	SATB2	protein-coding
IMP3_peak_3049	13.2585	TSC2	protein-coding
IMP3_peak_1978	13.2585	ATF1	protein-coding
IMP3_peak_1906	13.2585	ANO6	protein-coding
IMP3_peak_1024	13.2585	STAM	protein-coding
IMP3_peak_8579	13.2585	ZNF282	protein-coding
IMP3_peak_6772	13.2585	TRMU	protein-coding
IMP3_peak_3035	13.2585	CRAMP1	protein-coding
IMP3_peak_5284	13.2585	LRP3	protein-coding
IMP3_peak_5586	13.2585	GRWD1	protein-coding
IMP3_peak_4736	13.2585	EFNA2	protein-coding
IMP3_peak_6732	13.2585	CYP2D7	protein-coding
IMP3_peak_8096	13.2585	BCKDHB	protein-coding
IMP3_peak_2209	13.2585	TPCN1	protein-coding
IMP3_peak_2804	13.2585	CALML4	protein-coding
IMP3_peak_7584	13.2585	MAP3K1	protein-coding
IMP3_peak_8460	13.2585	SMURF1	protein-coding
IMP3_peak_6839	13.2585	PPARG	protein-coding
IMP3_peak_9259	13.2585	RAPGEF1	protein-coding
IMP3_peak_7360	13.2585	WDFY3	protein-coding
IMP3_peak_7666	13.2585	PCDH1	protein-coding
IMP3_peak_5425	13.2585	AXL	protein-coding
IMP3_peak_8078	13.2265	GTPBP2	protein-coding
IMP3_peak_6031	13.1909	NFE2L2	protein-coding
IMP3_peak_916	13.1909	FLVCR1	protein-coding
IMP3_peak_5525	13.1909	PPP1R13L	protein-coding
IMP3_peak_7642	13.1909	TGFBI	protein-coding
IMP3_peak_5533	13.1909	RSPH6A	protein-coding
IMP3_peak_4151	13.1909	THRA	protein-coding
IMP3_peak_8729	13.1909	YTHDF3	protein-coding
IMP3_peak_8911	13.1909	VCP	protein-coding
IMP3_peak_1968	13.1909	C1QL4	protein-coding
IMP3_peak_6278	13.1909	SPATA25	protein-coding
IMP3_peak_6498	13.1909	ADARB1	protein-coding
IMP3_peak_8940	13.1909	MSMP	protein-coding
IMP3_peak_4309	13.1909	STH	protein-coding
IMP3_peak_3012	13.1718	PIGQ	protein-coding
IMP3_peak_9201	13.1711	ASS1	protein-coding
IMP3_peak_6194	13.1462	SPAG4	protein-coding
IMP3_peak_5796	13.1351	PSME4	protein-coding
IMP3_peak_3340	13.121	MAZ	protein-coding
IMP3_peak_4892	13.0969	MPND	protein-coding
IMP3_peak_3983	13.0969	USP22	protein-coding
IMP3_peak_3525	13.0856	CYB5B	protein-coding
IMP3_peak_3505	13.0388	EDC4	protein-coding
IMP3_peak_7704	13.0386	RARS	protein-coding
IMP3_peak_8639	13.0386	NPM2	protein-coding
IMP3_peak_1713	13.0386	YAP1	protein-coding
IMP3_peak_4548	12.9997	FAAP100	protein-coding
IMP3_peak_6209	12.9759	SLA2	protein-coding
IMP3_peak_7607	12.9759	NREP	protein-coding
IMP3_peak_348	12.9567	CITED4	protein-coding
IMP3_peak_4629	12.9199	GATA6	protein-coding
IMP3_peak_6833	12.9199	RPUSD3	protein-coding
IMP3_peak_4373	12.9199	MMD	protein-coding
IMP3_peak_3535	12.9114	AARS	protein-coding
IMP3_peak_6033	12.8929	CALCRL	protein-coding
IMP3_peak_4075	12.8929	AP2B1	protein-coding
IMP3_peak_659	12.8929	ADAR	protein-coding
IMP3_peak_4698	12.8752	MISP	protein-coding
IMP3_peak_7675	12.8523	CSF1R	protein-coding
IMP3_peak_8262	12.8101	ACTB	protein-coding
IMP3_peak_4314	12.789	KANSL1	protein-coding
IMP3_peak_566	12.7852	GOLPH3L	protein-coding
IMP3_peak_3213	12.7852	NOMO3	protein-coding
IMP3_peak_4803	12.7822	TIMM13	protein-coding
IMP3_peak_2679	12.7692	ADSSL1	protein-coding
IMP3_peak_4052	12.7692	CPD	protein-coding
IMP3_peak_8202	12.7692	MAFK	protein-coding
IMP3_peak_1808	12.7692	NCAPD3	protein-coding
IMP3_peak_4487	12.7692	MXRA7	protein-coding
IMP3_peak_1100	12.762	DDIT4	protein-coding
IMP3_peak_904	12.7137	CD55	protein-coding
IMP3_peak_6283	12.6976	PCIF1	protein-coding
IMP3_peak_2995	12.6839	PDIA2	protein-coding
IMP3_peak_776	12.6839	OLFML2B	protein-coding
IMP3_peak_31	12.6839	DVL1	protein-coding
IMP3_peak_523	12.6839	PHGDH	protein-coding
IMP3_peak_2762	12.6839	TCF12	protein-coding
IMP3_peak_4677	12.6839	MBP	protein-coding
IMP3_peak_7623	12.6839	AFF4	protein-coding
IMP3_peak_7367	12.6839	PDLIM5	protein-coding
IMP3_peak_5163	12.6839	AKAP8L	protein-coding
IMP3_peak_317	12.6839	GJB3	protein-coding
IMP3_peak_808	12.6839	ACBD6	protein-coding
IMP3_peak_7590	12.6839	ERBIN	protein-coding
IMP3_peak_2009	12.6807	RARG	protein-coding
IMP3_peak_1446	12.6807	VEGFB	protein-coding
IMP3_peak_2449	12.6807	GOLGA3	protein-coding
IMP3_peak_7342	12.6695	FRAS1	protein-coding
IMP3_peak_8950	12.6563	ZFAND5	protein-coding
IMP3_peak_5336	12.6546	PSMD8	protein-coding
IMP3_peak_3503	12.6464	ACD	protein-coding
IMP3_peak_3919	12.6399	ZSWIM7	protein-coding
IMP3_peak_5928	12.6399	SH3RF3	protein-coding
IMP3_peak_4410	12.6399	BPTF	protein-coding
IMP3_peak_5954	12.6399	POLR2D	protein-coding
IMP3_peak_869	12.6209	PPP1R15B	protein-coding
IMP3_peak_8582	12.6209	ZNF467	protein-coding
IMP3_peak_1465	12.6201	MEN1	protein-coding
IMP3_peak_9487	12.6201	MED14	protein-coding
IMP3_peak_3036	12.6201	JPT2	protein-coding
IMP3_peak_9737	12.6201	UBL4A	protein-coding
IMP3_peak_478	12.6201	HS2ST1	protein-coding
IMP3_peak_5809	12.6201	SERTAD2	protein-coding
IMP3_peak_6592	12.596	TBC1D10A	protein-coding
IMP3_peak_5324	12.5655	COX7A1	protein-coding
IMP3_peak_2761	12.5432	RFX7	protein-coding
IMP3_peak_2564	12.5432	SAV1	protein-coding
IMP3_peak_229	12.5432	LDLRAP1	protein-coding
IMP3_peak_6159	12.5432	PLAGL2	protein-coding
IMP3_peak_3973	12.5229	SLC5A10	protein-coding
IMP3_peak_5564	12.5229	NPAS1	protein-coding
IMP3_peak_6110	12.5229	RNPEPL1	protein-coding
IMP3_peak_3191	12.5229	NPIPA1	protein-coding
IMP3_peak_1673	12.5229	ARAP1	protein-coding
IMP3_peak_1719	12.5229	SLC35F2	protein-coding
IMP3_peak_283	12.5229	PHACTR4	protein-coding
IMP3_peak_7007	12.5229	BAP1	protein-coding
IMP3_peak_410	12.5229	HECTD3	protein-coding
IMP3_peak_4291	12.5229	FMNL1	protein-coding
IMP3_peak_3540	12.5229	IL34	protein-coding
IMP3_peak_307	12.5229	TXLNA	protein-coding
IMP3_peak_9011	12.5229	TBC1D2	protein-coding
IMP3_peak_7627	12.5229	JADE2	protein-coding
IMP3_peak_1925	12.5229	PFKM	protein-coding
IMP3_peak_4200	12.5229	P3H4	protein-coding
IMP3_peak_8799	12.5229	ZC3H3	protein-coding
IMP3_peak_1022	12.5229	RSU1	protein-coding
IMP3_peak_3129	12.5229	CREBBP	protein-coding
IMP3_peak_526	12.5229	ADAM30	protein-coding
IMP3_peak_6972	12.5229	QRICH1	protein-coding
IMP3_peak_2710	12.5229	CYFIP1	protein-coding
IMP3_peak_6513	12.5229	YBEY	protein-coding
IMP3_peak_5627	12.5229	MED25	protein-coding
IMP3_peak_8359	12.5229	RABGEF1	protein-coding
IMP3_peak_4934	12.5229	RPL36	protein-coding
IMP3_peak_3175	12.5229	GSPT1	protein-coding
IMP3_peak_351	12.5229	SLFNL1	protein-coding
IMP3_peak_5975	12.5229	HS6ST1	protein-coding
IMP3_peak_5103	12.5229	ZSWIM4	protein-coding
IMP3_peak_7611	12.5229	GRAMD2B	protein-coding
IMP3_peak_8436	12.5126	UPK3B	protein-coding
IMP3_peak_9441	12.5126	CD99	protein-coding
IMP3_peak_7191	12.5126	PRKCI	protein-coding
IMP3_peak_7583	12.4259	IL6ST	protein-coding
IMP3_peak_9511	12.4059	ARAF	protein-coding
IMP3_peak_5849	12.3746	C2orf81	protein-coding
IMP3_peak_5641	12.3733	IL4I1	protein-coding
IMP3_peak_8031	12.3662	PI16	protein-coding
IMP3_peak_1975	12.3086	GPD1	protein-coding
IMP3_peak_6144	12.2878	CST3	protein-coding
IMP3_peak_1082	12.2727	PCBD1	protein-coding
IMP3_peak_4271	12.2106	GRN	protein-coding
IMP3_peak_490	12.1986	CELSR2	protein-coding
IMP3_peak_6020	12.1886	PSMD14	protein-coding
IMP3_peak_5938	12.1886	ANAPC1	protein-coding
IMP3_peak_1402	12.1886	PTGDR2	protein-coding
IMP3_peak_5795	12.1886	GPR75	protein-coding
IMP3_peak_7429	12.1886	AHRR	protein-coding
IMP3_peak_576	12.1886	PSMD4	protein-coding
IMP3_peak_4010	12.1886	ALDOC	protein-coding
IMP3_peak_7066	12.1886	SLC41A3	protein-coding
IMP3_peak_2925	12.1886	ANPEP	protein-coding
IMP3_peak_4164	12.1886	CDC6	protein-coding
IMP3_peak_3014	12.1886	RHOT2	protein-coding
IMP3_peak_1861	12.1886	ING4	protein-coding
IMP3_peak_1840	12.1886	LTBR	protein-coding
IMP3_peak_8860	12.1886	GPT	protein-coding
IMP3_peak_9143	12.1886	SLC27A4	protein-coding
IMP3_peak_5619	12.1886	AP2A1	protein-coding
IMP3_peak_95	12.1886	PLOD1	protein-coding
IMP3_peak_9675	12.1886	ABCD1	protein-coding
IMP3_peak_5011	12.1886	PRR36	protein-coding
IMP3_peak_9636	12.1886	SLC25A43	protein-coding
IMP3_peak_3997	12.1886	SLC46A1	protein-coding
IMP3_peak_7902	12.1886	DDR1	protein-coding
IMP3_peak_1225	12.1886	AFAP1L2	protein-coding
IMP3_peak_6596	12.1886	SF3A1	protein-coding
IMP3_peak_8308	12.1886	OGDH	protein-coding
IMP3_peak_2005	12.1721	KRT18	protein-coding
IMP3_peak_4442	12.1375	LLGL2	protein-coding
IMP3_peak_2314	12.1375	PITPNM2	protein-coding
IMP3_peak_6079	12.1375	IRS1	protein-coding
IMP3_peak_6120	12.1375	NRSN2	protein-coding
IMP3_peak_3177	12.1375	NOMO1	protein-coding
IMP3_peak_99	12.0898	MFN2	protein-coding
IMP3_peak_553	12.0445	PRPF3	protein-coding
IMP3_peak_7977	12.0431	TAPBP	protein-coding
IMP3_peak_898	12.0431	MAPKAPK2	protein-coding
IMP3_peak_4587	12.0431	SLC16A3	protein-coding
IMP3_peak_5357	12.0187	HNRNPL	protein-coding
IMP3_peak_4037	12.0151	NUFIP2	protein-coding
IMP3_peak_9051	12.0029	GSN	protein-coding
IMP3_peak_8926	12.0029	TPM2	protein-coding
IMP3_peak_3344	12.0029	CDIPT	protein-coding
IMP3_peak_467	12.0029	PGM1	protein-coding
IMP3_peak_5323	11.9912	CAPNS1	protein-coding
IMP3_peak_2979	11.9502	LYSMD4	protein-coding
IMP3_peak_8524	11.9502	IMPDH1	protein-coding
IMP3_peak_94	11.9502	KIAA2013	protein-coding
IMP3_peak_7017	11.9286	PRKCD	protein-coding
IMP3_peak_3715	11.9286	ABR	protein-coding
IMP3_peak_5179	11.9286	EPS15L1	protein-coding
IMP3_peak_4759	11.9286	ATP8B3	protein-coding
IMP3_peak_5566	11.9286	DHX34	protein-coding
IMP3_peak_4653	11.9286	DYM	protein-coding
IMP3_peak_5726	11.9286	ADCY3	protein-coding
IMP3_peak_3762	11.9286	SERPINF2	protein-coding
IMP3_peak_3450	11.9286	GNAO1	protein-coding
IMP3_peak_355	11.9286	SCMH1	protein-coding
IMP3_peak_8026	11.9286	BRPF3	protein-coding
IMP3_peak_76	11.9286	TNFRSF25	protein-coding
IMP3_peak_851	11.9286	IPO9	protein-coding
IMP3_peak_2534	11.9286	CHD8	protein-coding
IMP3_peak_5112	11.9286	C19orf57	protein-coding
IMP3_peak_3987	11.9286	LGALS9	protein-coding
IMP3_peak_7024	11.9286	FLNB	protein-coding
IMP3_peak_3902	11.9124	PFAS	protein-coding
IMP3_peak_9396	11.8743	TUBB4B	protein-coding
IMP3_peak_761	11.8043	IGSF8	protein-coding
IMP3_peak_3164	11.8043	C16orf72	protein-coding
IMP3_peak_7497	11.8043	TRIO	protein-coding
IMP3_peak_6070	11.8043	ATG9A	protein-coding
IMP3_peak_5130	11.8043	TECR	protein-coding
IMP3_peak_32	11.8043	ATAD3A	protein-coding
IMP3_peak_4989	11.8043	MCOLN1	protein-coding
IMP3_peak_6677	11.8043	GTPBP1	protein-coding
IMP3_peak_8851	11.8043	SLC52A2	protein-coding
IMP3_peak_5225	11.8043	COLGALT1	protein-coding
IMP3_peak_1756	11.7997	HYOU1	protein-coding
IMP3_peak_8949	11.7997	GDA	protein-coding
IMP3_peak_507	11.7985	RHOC	protein-coding
IMP3_peak_6556	11.7967	YPEL1	protein-coding
IMP3_peak_696	11.7967	UBQLN4	protein-coding
IMP3_peak_6966	11.7967	NCKIPSD	protein-coding
IMP3_peak_743	11.7967	BCAN	protein-coding
IMP3_peak_1513	11.7967	FAM89B	protein-coding
IMP3_peak_499	11.7967	GSTM4	protein-coding
IMP3_peak_5618	11.7967	BCL2L12	protein-coding
IMP3_peak_3358	11.7722	GDPD3	protein-coding
IMP3_peak_7961	11.7722	AGPAT1	protein-coding
IMP3_peak_3425	11.7538	VKORC1	protein-coding
IMP3_peak_4058	11.7357	OMG	protein-coding
IMP3_peak_7157	11.7101	ZBTB38	protein-coding
IMP3_peak_3145	11.7101	VASN	protein-coding
IMP3_peak_4262	11.6981	ATXN7L3	protein-coding
IMP3_peak_3849	11.6375	CTDNEP1	protein-coding
IMP3_peak_860	11.6375	ADIPOR1	protein-coding
IMP3_peak_842	11.6337	PHLDA3	protein-coding
IMP3_peak_2015	11.6241	SP1	protein-coding
IMP3_peak_1780	11.6241	OAF	protein-coding
IMP3_peak_3833	11.6241	SPAG7	protein-coding
IMP3_peak_7647	11.5992	CDC25C	protein-coding
IMP3_peak_5177	11.5992	AP1M1	protein-coding
IMP3_peak_3704	11.5826	RFLNB	protein-coding
IMP3_peak_5320	11.5826	OVOL3	protein-coding
IMP3_peak_4405	11.5826	SMARCD2	protein-coding
IMP3_peak_2738	11.5826	LTK	protein-coding
IMP3_peak_1886	11.5711	PHB2	protein-coding
IMP3_peak_6588	11.5639	UQCR10	protein-coding
IMP3_peak_3451	11.5639	AMFR	protein-coding
IMP3_peak_6044	11.5534	KCTD18	protein-coding
IMP3_peak_8132	11.5534	STX11	protein-coding
IMP3_peak_7840	11.5287	TFAP2A	protein-coding
IMP3_peak_5644	11.4937	POLD1	protein-coding
IMP3_peak_1587	11.4884	ANKRD13D	protein-coding
IMP3_peak_1428	11.4842	GANAB	protein-coding
IMP3_peak_7205	11.4765	ABCF3	protein-coding
IMP3_peak_1074	11.4753	ARID5B	protein-coding
IMP3_peak_6558	11.4753	BCR	protein-coding
IMP3_peak_488	11.4739	GPSM2	protein-coding
IMP3_peak_3527	11.4543	NFAT5	protein-coding
IMP3_peak_5862	11.4543	KDM3A	protein-coding
IMP3_peak_6241	11.4543	TGM2	protein-coding
IMP3_peak_2567	11.4543	DDHD1	protein-coding
IMP3_peak_1305	11.4543	CARS	protein-coding
IMP3_peak_8068	11.4543	TJAP1	protein-coding
IMP3_peak_6765	11.4543	PPARA	protein-coding
IMP3_peak_1165	11.4543	MYOF	protein-coding
IMP3_peak_404	11.4543	SLC6A9	protein-coding
IMP3_peak_7687	11.4543	TNIP1	protein-coding
IMP3_peak_8485	11.4543	TFR2	protein-coding
IMP3_peak_3455	11.4543	CPNE2	protein-coding
IMP3_peak_9644	11.4543	BCORL1	protein-coding
IMP3_peak_980	11.4543	HEATR1	protein-coding
IMP3_peak_1086	11.4543	UNC5B	protein-coding
IMP3_peak_489	11.4543	WDR47	protein-coding
IMP3_peak_8727	11.4543	SDCBP	protein-coding
IMP3_peak_91	11.4543	ANGPTL7	protein-coding
IMP3_peak_7669	11.4543	PLAC8L1	protein-coding
IMP3_peak_5755	11.4543	TTC27	protein-coding
IMP3_peak_4607	11.4543	TYMSOS	protein-coding
IMP3_peak_3605	11.4543	KLHL36	protein-coding
IMP3_peak_107	11.4543	TNFRSF1B	protein-coding
IMP3_peak_3651	11.4543	ZNF469	protein-coding
IMP3_peak_3679	11.4543	APRT	protein-coding
IMP3_peak_1408	11.4543	LRRC10B	protein-coding
IMP3_peak_4783	11.4543	MOB3A	protein-coding
IMP3_peak_437	11.4543	MAGOH	protein-coding
IMP3_peak_7581	11.4543	ITGA2	protein-coding
IMP3_peak_4526	11.4543	RNF213	protein-coding
IMP3_peak_1685	11.4543	TPBGL	protein-coding
IMP3_peak_6204	11.4543	AAR2	protein-coding
IMP3_peak_4523	11.4543	TBC1D16	protein-coding
IMP3_peak_2902	11.4543	AKAP13	protein-coding
IMP3_peak_6297	11.4543	SULF2	protein-coding
IMP3_peak_6084	11.4543	PID1	protein-coding
IMP3_peak_7767	11.4543	RMND5B	protein-coding
IMP3_peak_6548	11.4543	SERPIND1	protein-coding
IMP3_peak_5282	11.4543	ANKRD27	protein-coding
IMP3_peak_9456	11.4543	CLCN4	protein-coding
IMP3_peak_1387	11.4543	MYBPC3	protein-coding
IMP3_peak_2512	11.4543	COL4A2-AS2	protein-coding
IMP3_peak_3925	11.4543	NCOR1	protein-coding
IMP3_peak_6140	11.4543	SMOX	protein-coding
IMP3_peak_7053	11.4543	KPNA1	protein-coding
IMP3_peak_8115	11.4543	HEY2	protein-coding
IMP3_peak_1805	11.4543	SNX19	protein-coding
IMP3_peak_2439	11.4543	P2RX2	protein-coding
IMP3_peak_4147	11.4543	TCAP	protein-coding
IMP3_peak_2917	11.4543	KIF7	protein-coding
IMP3_peak_3625	11.4543	FBXO31	protein-coding
IMP3_peak_1018	11.4543	DHTKD1	protein-coding
IMP3_peak_6766	11.4543	CDPF1	protein-coding
IMP3_peak_7309	11.4543	PDS5A	protein-coding
IMP3_peak_5559	11.4543	AP2S1	protein-coding
IMP3_peak_7591	11.4533	HEXB	protein-coding
IMP3_peak_5779	11.4533	RHOQ	protein-coding
IMP3_peak_4695	11.4533	FSTL3	protein-coding
IMP3_peak_3419	11.4198	ZNF646	protein-coding
IMP3_peak_8923	11.4162	TESK1	protein-coding
IMP3_peak_7327	11.4033	IGFBP7	protein-coding
IMP3_peak_6641	11.379	CARD10	protein-coding
IMP3_peak_2870	11.3761	CSPG4	protein-coding
IMP3_peak_2531	11.3761	ZNF219	protein-coding
IMP3_peak_9750	11.3761	F8A3	protein-coding
IMP3_peak_6428	11.3548	SLC2A4RG	protein-coding
IMP3_peak_5731	11.3449	KIF3C	protein-coding
IMP3_peak_1115	11.3449	ZSWIM8	protein-coding
IMP3_peak_1665	11.3449	PDE2A	protein-coding
IMP3_peak_472	11.3449	RAVER2	protein-coding
IMP3_peak_2958	11.3449	UNC45A	protein-coding
IMP3_peak_5032	11.3449	TYK2	protein-coding
IMP3_peak_4213	11.3449	ACLY	protein-coding
IMP3_peak_4619	11.3449	MTCL1	protein-coding
IMP3_peak_6051	11.3449	CPS1	protein-coding
IMP3_peak_105	11.3449	MIIP	protein-coding
IMP3_peak_4434	11.3449	KCTD2	protein-coding
IMP3_peak_982	11.3145	DESI2	protein-coding
IMP3_peak_8348	11.3145	EGFR	protein-coding
IMP3_peak_6519	11.3145	SLC25A1	protein-coding
IMP3_peak_899	11.3145	IL10	protein-coding
IMP3_peak_267	11.2626	TMEM222	protein-coding
IMP3_peak_4623	11.2515	RALBP1	protein-coding
IMP3_peak_8884	11.2515	CDKN2B	protein-coding
IMP3_peak_2829	11.2316	PARP6	protein-coding
IMP3_peak_8547	11.2316	STRA8	protein-coding
IMP3_peak_839	11.2316	KIF21B	protein-coding
IMP3_peak_3272	11.2316	POLR3E	protein-coding
IMP3_peak_4219	11.2084	GHDC	protein-coding
IMP3_peak_651	11.2084	HAX1	protein-coding
IMP3_peak_431	11.2084	DMRTA2	protein-coding
IMP3_peak_7982	11.2084	PHF1	protein-coding
IMP3_peak_5010	11.2084	EVI5L	protein-coding
IMP3_peak_5744	11.2084	MPV17	protein-coding
IMP3_peak_6969	11.2084	IMPDH2	protein-coding
IMP3_peak_1233	11.2084	SEC23IP	protein-coding
IMP3_peak_1677	11.2084	RAB6A	protein-coding
IMP3_peak_6978	11.2084	APEH	protein-coding
IMP3_peak_9486	11.2084	MED14OS	protein-coding
IMP3_peak_3022	11.1401	MSLN	protein-coding
IMP3_peak_6885	11.1278	GRIP2	protein-coding
IMP3_peak_2149	11.1278	C12orf75	protein-coding
IMP3_peak_6333	11.1278	ADNP	protein-coding
IMP3_peak_3493	11.1278	ELMO3	protein-coding
IMP3_peak_8427	11.1278	MDH2	protein-coding
IMP3_peak_1675	11.1112	RELT	protein-coding
IMP3_peak_2702	11.1112	AHNAK2	protein-coding
IMP3_peak_4134	11.064	CISD3	protein-coding
IMP3_peak_7779	11.064	MGAT4B	protein-coding
IMP3_peak_8736	11.064	LAPTM4B	protein-coding
IMP3_peak_8074	11.0343	XPO5	protein-coding
IMP3_peak_2556	11.0343	KHNYN	protein-coding
IMP3_peak_9634	11.0343	ATG4A	protein-coding
IMP3_peak_6812	11.0066	BHLHE40	protein-coding
IMP3_peak_3903	11.0066	NDEL1	protein-coding
IMP3_peak_4437	11.0066	GRB2	protein-coding
IMP3_peak_20	11.0066	TNFRSF4	protein-coding
IMP3_peak_2132	11.0053	MDM2	protein-coding
IMP3_peak_9740	11.0053	SLC10A3	protein-coding
IMP3_peak_7380	11.0053	METTL14	protein-coding
IMP3_peak_8620	11.0053	C8orf49	protein-coding
IMP3_peak_2278	11.0053	OASL	protein-coding
IMP3_peak_9518	11.0053	PIM2	protein-coding
IMP3_peak_6745	11.0053	ATP5MGL	protein-coding
IMP3_peak_9315	11.0053	PPP1R26	protein-coding
IMP3_peak_1648	11.0053	TESMIN	protein-coding
IMP3_peak_9089	10.9532	NIBAN2	protein-coding
IMP3_peak_1306	10.9477	CHRNA10	protein-coding
IMP3_peak_3192	10.9468	NTAN1	protein-coding
IMP3_peak_7598	10.936	KIAA0825	protein-coding
IMP3_peak_3838	10.934	KIF1C	protein-coding
IMP3_peak_3120	10.934	DNASE1	protein-coding
IMP3_peak_5363	10.934	SYCN	protein-coding
IMP3_peak_5804	10.9285	EFEMP1	protein-coding
IMP3_peak_1398	10.9285	RTN4RL2	protein-coding
IMP3_peak_2771	10.9285	LDHAL6B	protein-coding
IMP3_peak_8721	10.9285	CEBPD	protein-coding
IMP3_peak_8290	10.9285	SCRN1	protein-coding
IMP3_peak_3459	10.9285	ADGRG1	protein-coding
IMP3_peak_6	10.9285	NOC2L	protein-coding
IMP3_peak_346	10.9285	KCNQ4	protein-coding
IMP3_peak_3485	10.9285	GOT2	protein-coding
IMP3_peak_5834	10.9285	RAB11FIP5	protein-coding
IMP3_peak_7006	10.9285	WDR82	protein-coding
IMP3_peak_2795	10.9265	PDCD7	protein-coding
IMP3_peak_8080	10.9265	TMEM63B	protein-coding
IMP3_peak_1616	10.9265	NUDT8	protein-coding
IMP3_peak_2526	10.9265	RASA3	protein-coding
IMP3_peak_5270	10.8988	TSSK6	protein-coding
IMP3_peak_343	10.8929	CAP1	protein-coding
IMP3_peak_894	10.8899	FAM72A	protein-coding
IMP3_peak_3721	10.8899	YWHAE	protein-coding
IMP3_peak_1453	10.8899	PYGM	protein-coding
IMP3_peak_9664	10.8745	DUSP9	protein-coding
IMP3_peak_7019	10.8644	TKT	protein-coding
IMP3_peak_8329	10.8482	PURB	protein-coding
IMP3_peak_5013	10.8482	TGFBR3L	protein-coding
IMP3_peak_9328	10.8482	GPSM1	protein-coding
IMP3_peak_4175	10.7446	IGFBP4	protein-coding
IMP3_peak_3857	10.7069	SPEM1	protein-coding
IMP3_peak_8609	10.7069	SHH	protein-coding
IMP3_peak_5135	10.7069	SYDE1	protein-coding
IMP3_peak_3700	10.6968	TCF25	protein-coding
IMP3_peak_4768	10.6968	CSNK1G2	protein-coding
IMP3_peak_1898	10.6968	ATF7IP	protein-coding
IMP3_peak_6893	10.6804	MRPS25	protein-coding
IMP3_peak_5558	10.6508	SLC1A5	protein-coding
IMP3_peak_584	10.6508	PI4KB	protein-coding
IMP3_peak_7465	10.6508	CLPTM1L	protein-coding
IMP3_peak_144	10.6508	RCC2	protein-coding
IMP3_peak_1426	10.6508	B3GAT3	protein-coding
IMP3_peak_551	10.6508	SF3B4	protein-coding
IMP3_peak_5354	10.6508	ECH1	protein-coding
IMP3_peak_9436	10.6446	ASMTL	protein-coding
IMP3_peak_7317	10.6446	PPAT	protein-coding
IMP3_peak_8680	10.6328	STC1	protein-coding
IMP3_peak_6903	10.6328	UBP1	protein-coding
IMP3_peak_2615	10.6328	LGMN	protein-coding
IMP3_peak_7861	10.6137	C6orf62	protein-coding
IMP3_peak_7964	10.5973	TAP2	protein-coding
IMP3_peak_7543	10.5973	ZFR	protein-coding
IMP3_peak_2319	10.5873	TMED2	protein-coding
IMP3_peak_6060	10.5451	PLCD4	protein-coding
IMP3_peak_1736	10.5178	PHLDB1	protein-coding
IMP3_peak_9116	10.5157	ST6GALNAC6	protein-coding
IMP3_peak_4386	10.5157	VMP1	protein-coding
IMP3_peak_8303	10.4957	KIAA0895	protein-coding
IMP3_peak_4708	10.4957	GRIN3B	protein-coding
IMP3_peak_4329	10.4957	NFE2L1	protein-coding
IMP3_peak_7096	10.4957	SEC61A1	protein-coding
IMP3_peak_3956	10.4945	ALKBH5	protein-coding
IMP3_peak_5386	10.4931	PSMC4	protein-coding
IMP3_peak_6554	10.4931	YDJC	protein-coding
IMP3_peak_6456	10.4931	DYRK1A	protein-coding
IMP3_peak_7684	10.4931	MYOZ3	protein-coding
IMP3_peak_9147	10.4931	CERCAM	protein-coding
IMP3_peak_6213	10.4931	DSN1	protein-coding
IMP3_peak_4654	10.4931	CXXC1	protein-coding
IMP3_peak_915	10.4928	ATF3	protein-coding
IMP3_peak_7735	10.4898	KIAA1191	protein-coding
IMP3_peak_5169	10.4339	WIZ	protein-coding
IMP3_peak_6652	10.4191	LGALS1	protein-coding
IMP3_peak_8489	10.411	MOGAT3	protein-coding
IMP3_peak_4336	10.3828	DLX3	protein-coding
IMP3_peak_7645	10.377	HNRNPA0	protein-coding
IMP3_peak_3105	10.3593	PKMYT1	protein-coding
IMP3_peak_2786	10.3504	SNX22	protein-coding
IMP3_peak_7168	10.3343	MBNL1	protein-coding
IMP3_peak_5273	10.317	GMIP	protein-coding
IMP3_peak_2134	10.317	THAP2	protein-coding
IMP3_peak_7154	10.317	MSL2	protein-coding
IMP3_peak_5857	10.2987	RETSAT	protein-coding
IMP3_peak_1448	10.2987	PLCB3	protein-coding
IMP3_peak_5797	10.2987	SPTBN1	protein-coding
IMP3_peak_7130	10.2842	HMCES	protein-coding
IMP3_peak_4048	10.2799	ANKRD13B	protein-coding
IMP3_peak_5315	10.2799	KMT2B	protein-coding
IMP3_peak_8630	10.2799	MTUS1	protein-coding
IMP3_peak_4533	10.2799	RPTOR	protein-coding
IMP3_peak_4716	10.2799	ARHGAP45	protein-coding
IMP3_peak_1896	10.2744	ETV6	protein-coding
IMP3_peak_7855	10.2744	GMPR	protein-coding
IMP3_peak_1985	10.2744	ACVR1B	protein-coding
IMP3_peak_6689	10.2744	MRTFA	protein-coding
IMP3_peak_1888	10.2744	FOXJ2	protein-coding
IMP3_peak_5638	10.2744	AKT1S1	protein-coding
IMP3_peak_3004	10.2744	RAB11FIP3	protein-coding
IMP3_peak_837	10.2744	INAVA	protein-coding
IMP3_peak_1724	10.2744	APOA1	protein-coding
IMP3_peak_6774	10.2744	CELSR1	protein-coding
IMP3_peak_6216	10.2744	SOGA1	protein-coding
IMP3_peak_6012	10.2744	EPC2	protein-coding
IMP3_peak_9187	10.2744	DOLPP1	protein-coding
IMP3_peak_5091	10.2744	MAN2B1	protein-coding
IMP3_peak_2033	10.2744	NFE2	protein-coding
IMP3_peak_4757	10.2744	ONECUT3	protein-coding
IMP3_peak_9168	10.2744	ZER1	protein-coding
IMP3_peak_131	10.2744	HSPB7	protein-coding
IMP3_peak_3250	10.2744	ARL6IP1	protein-coding
IMP3_peak_304	10.2744	ADGRB2	protein-coding
IMP3_peak_2559	10.2744	FOXA1	protein-coding
IMP3_peak_4704	10.2744	MED16	protein-coding
IMP3_peak_8709	10.2716	UNC5D	protein-coding
IMP3_peak_2759	10.2513	NEDD4	protein-coding
IMP3_peak_9617	10.2513	UBQLN2	protein-coding
IMP3_peak_687	10.2513	RUSC1	protein-coding
IMP3_peak_9324	10.2513	TMEM250	protein-coding
IMP3_peak_3879	10.2513	FXR2	protein-coding
IMP3_peak_4146	10.2513	CDK12	protein-coding
IMP3_peak_8036	10.2513	ZFAND3	protein-coding
IMP3_peak_1728	10.2513	ATP5MG	protein-coding
IMP3_peak_6484	10.2513	RRP1B	protein-coding
IMP3_peak_7448	10.2513	BRD9	protein-coding
IMP3_peak_1400	10.2513	CCDC86	protein-coding
IMP3_peak_8882	10.2513	FREM1	protein-coding
IMP3_peak_4009	10.2513	PIGS	protein-coding
IMP3_peak_4520	10.2513	CANT1	protein-coding
IMP3_peak_2317	10.2513	CDK2AP1	protein-coding
IMP3_peak_8516	10.2513	SND1	protein-coding
IMP3_peak_5715	10.2513	KLF11	protein-coding
IMP3_peak_8380	10.2513	BCL7B	protein-coding
IMP3_peak_1583	10.2513	KDM2A	protein-coding
IMP3_peak_1488	10.2513	TM7SF2	protein-coding
IMP3_peak_3988	10.2513	TMEM97	protein-coding
IMP3_peak_3084	10.2513	TEDC2	protein-coding
IMP3_peak_2222	10.2513	TBX3	protein-coding
IMP3_peak_8544	10.2513	CYREN	protein-coding
IMP3_peak_5870	10.2513	TMEM127	protein-coding
IMP3_peak_8085	10.2238	TNFRSF21	protein-coding
IMP3_peak_7987	10.2238	ITPR3	protein-coding
IMP3_peak_6682	10.2238	CBX6	protein-coding
IMP3_peak_482	10.2238	BCAR3	protein-coding
IMP3_peak_5122	10.202	DDX39A	protein-coding
IMP3_peak_4606	10.202	METRNL	protein-coding
IMP3_peak_5626	10.202	FUZ	protein-coding
IMP3_peak_9385	10.1966	ABCA2	protein-coding
IMP3_peak_4981	10.1966	INSR	protein-coding
IMP3_peak_1727	10.1966	UBE4A	protein-coding
IMP3_peak_1244	10.1966	ADAM8	protein-coding
IMP3_peak_3346	10.1966	SEZ6L2	protein-coding
IMP3_peak_8482	10.1966	LRCH4	protein-coding
IMP3_peak_6237	10.1966	RPRD1B	protein-coding
IMP3_peak_3517	10.1966	UTP4	protein-coding
IMP3_peak_1135	10.1966	DLG5	protein-coding
IMP3_peak_479	10.1966	LRRC8D	protein-coding
IMP3_peak_1339	10.1966	HIPK3	protein-coding
IMP3_peak_6583	10.1966	AP1B1	protein-coding
IMP3_peak_2553	10.1966	RNF31	protein-coding
IMP3_peak_4273	10.1966	HIGD1B	protein-coding
IMP3_peak_6917	10.1966	ZDHHC3	protein-coding
IMP3_peak_1982	10.1966	CSRNP2	protein-coding
IMP3_peak_8962	10.1966	ROR2	protein-coding
IMP3_peak_9437	10.1966	ASMT	protein-coding
IMP3_peak_1160	10.1966	TSPAN14	protein-coding
IMP3_peak_9632	10.1966	MID2	protein-coding
IMP3_peak_3958	10.1966	LLGL1	protein-coding
IMP3_peak_5661	10.1966	LENG8	protein-coding
IMP3_peak_2910	10.1966	TICRR	protein-coding
IMP3_peak_6827	10.1966	BRPF1	protein-coding
IMP3_peak_1391	10.1966	TNKS1BP1	protein-coding
IMP3_peak_6254	10.1966	CHD6	protein-coding
IMP3_peak_5721	10.1966	MFSD2B	protein-coding
IMP3_peak_2502	10.1966	ZIC2	protein-coding
IMP3_peak_8998	10.1966	FOXE1	protein-coding
IMP3_peak_1211	10.1966	TRIM8	protein-coding
IMP3_peak_1785	10.1966	GRAMD1B	protein-coding
IMP3_peak_8288	10.1966	TAX1BP1	protein-coding
IMP3_peak_2872	10.1966	HYKK	protein-coding
IMP3_peak_925	10.1966	EPRS	protein-coding
IMP3_peak_9016	10.1774	ALG2	protein-coding
IMP3_peak_6422	10.1632	HELZ2	protein-coding
IMP3_peak_4225	10.1503	COASY	protein-coding
IMP3_peak_140	10.1383	MFAP2	protein-coding
IMP3_peak_2638	10.1383	HSP90AA1	protein-coding
IMP3_peak_1797	10.1383	NFRKB	protein-coding
IMP3_peak_1550	10.1312	AP5B1	protein-coding
IMP3_peak_1936	10.0928	CACNB3	protein-coding
IMP3_peak_8381	10.0802	TBL2	protein-coding
IMP3_peak_1158	10.0802	PLAC9	protein-coding
IMP3_peak_2115	10.0802	MBD6	protein-coding
IMP3_peak_8937	10.0802	CREB3	protein-coding
IMP3_peak_2959	10.0802	RCCD1	protein-coding
IMP3_peak_5989	10.0802	CCDC74A	protein-coding
IMP3_peak_7477	10.0802	TENT4A	protein-coding
IMP3_peak_8825	10.0802	SCRIB	protein-coding
IMP3_peak_7851	10.0802	RANBP9	protein-coding
IMP3_peak_6407	10.0802	YTHDF1	protein-coding
IMP3_peak_5979	10.0802	SMPD4	protein-coding
IMP3_peak_995	10.0802	PFKP	protein-coding
IMP3_peak_4786	10.0802	IZUMO4	protein-coding
IMP3_peak_3361	10.0007	MAPK3	protein-coding
IMP3_peak_4136	10.0007	PCGF2	protein-coding
IMP3_peak_7651	10.0007	CTNNA1	protein-coding
IMP3_peak_7868	9.99462	HLA-A	protein-coding
IMP3_peak_1300	9.98974	CDKN1C	protein-coding
IMP3_peak_1191	9.98743	NOLC1	protein-coding
IMP3_peak_8158	9.95096	SERAC1	protein-coding
IMP3_peak_1161	9.95096	GLUD1	protein-coding
IMP3_peak_7011	9.95096	STAB1	protein-coding
IMP3_peak_5449	9.95096	ZNF574	protein-coding
IMP3_peak_8063	9.94664	CUL9	protein-coding
IMP3_peak_3146	9.94664	HMOX2	protein-coding
IMP3_peak_4302	9.90914	SPATA32	protein-coding
IMP3_peak_3800	9.87633	UBE2G1	protein-coding
IMP3_peak_3570	9.87633	MLKL	protein-coding
IMP3_peak_9729	9.87633	ATP6AP1	protein-coding
IMP3_peak_3342	9.86492	PRRT2	protein-coding
IMP3_peak_2572	9.86492	LGALS3	protein-coding
IMP3_peak_4418	9.81901	AMZ2	protein-coding
IMP3_peak_4372	9.80723	C17orf112	protein-coding
IMP3_peak_4149	9.80686	PSMD3	protein-coding
IMP3_peak_5556	9.80686	FKRP	protein-coding
IMP3_peak_1159	9.79599	ANXA11	protein-coding
IMP3_peak_5448	9.79599	B3GNT8	protein-coding
IMP3_peak_1834	9.79599	FOXM1	protein-coding
IMP3_peak_1841	9.79599	NCAPD2	protein-coding
IMP3_peak_4403	9.79599	TACO1	protein-coding
IMP3_peak_7888	9.79599	C6orf136	protein-coding
IMP3_peak_6975	9.79599	DAG1	protein-coding
IMP3_peak_7869	9.78053	PPP1R11	protein-coding
IMP3_peak_3170	9.77814	LITAF	protein-coding
IMP3_peak_8954	9.77814	IDNK	protein-coding
IMP3_peak_9514	9.77814	FTSJ1	protein-coding
IMP3_peak_5924	9.76709	GPR45	protein-coding
IMP3_peak_3158	9.70412	UBN1	protein-coding
IMP3_peak_3305	9.70412	IL21R	protein-coding
IMP3_peak_8097	9.70412	TENT5A	protein-coding
IMP3_peak_4742	9.70412	MEX3D	protein-coding
IMP3_peak_5676	9.70103	FIZ1	protein-coding
IMP3_peak_9028	9.70103	PTPN3	protein-coding
IMP3_peak_1118	9.70103	CAMK2G	protein-coding
IMP3_peak_5728	9.70103	DTNB	protein-coding
IMP3_peak_425	9.70103	TAL1	protein-coding
IMP3_peak_6163	9.70103	ASXL1	protein-coding
IMP3_peak_4674	9.70103	CNDP2	protein-coding
IMP3_peak_8973	9.70103	WNK2	protein-coding
IMP3_peak_2130	9.70103	C12orf66	protein-coding
IMP3_peak_3566	9.70103	CLEC18B	protein-coding
IMP3_peak_3873	9.70103	TNFSF12	protein-coding
IMP3_peak_3691	9.70103	DPEP1	protein-coding
IMP3_peak_6562	9.70103	SMARCB1	protein-coding
IMP3_peak_7291	9.70103	MRFAP1	protein-coding
IMP3_peak_9036	9.70103	RGS3	protein-coding
IMP3_peak_8120	9.70103	PBOV1	protein-coding
IMP3_peak_8719	9.70103	POLB	protein-coding
IMP3_peak_9018	9.70103	TEX10	protein-coding
IMP3_peak_1913	9.70103	RAPGEF3	protein-coding
IMP3_peak_8438	9.70103	DMTF1	protein-coding
IMP3_peak_975	9.70103	MAP3K21	protein-coding
IMP3_peak_9009	9.70103	CORO2A	protein-coding
IMP3_peak_3086	9.70103	PDPK1	protein-coding
IMP3_peak_7859	9.70103	E2F3	protein-coding
IMP3_peak_6500	9.70103	SLC19A1	protein-coding
IMP3_peak_7192	9.70103	FNDC3B	protein-coding
IMP3_peak_7701	9.70103	CCNJL	protein-coding
IMP3_peak_6520	9.70103	HIRA	protein-coding
IMP3_peak_1324	9.70103	DBX1	protein-coding
IMP3_peak_5836	9.70103	ALMS1	protein-coding
IMP3_peak_8113	9.70103	FYN	protein-coding
IMP3_peak_121	9.70103	FBLIM1	protein-coding
IMP3_peak_4335	9.70103	KAT7	protein-coding
IMP3_peak_5861	9.70103	POLR1A	protein-coding
IMP3_peak_8404	9.70103	GTF2I	protein-coding
IMP3_peak_1076	9.70103	ATOH7	protein-coding
IMP3_peak_8061	9.70103	SRF	protein-coding
IMP3_peak_8562	9.70103	CLEC2L	protein-coding
IMP3_peak_8611	9.70103	MNX1	protein-coding
IMP3_peak_4068	9.70103	NLE1	protein-coding
IMP3_peak_1702	9.70103	USP35	protein-coding
IMP3_peak_2963	9.70103	ST8SIA2	protein-coding
IMP3_peak_7708	9.70103	FBXW11	protein-coding
IMP3_peak_6492	9.70103	TRAPPC10	protein-coding
IMP3_peak_1177	9.70103	ABCC2	protein-coding
IMP3_peak_1235	9.70103	CHST15	protein-coding
IMP3_peak_9078	9.70103	NEK6	protein-coding
IMP3_peak_1698	9.70103	ACER3	protein-coding
IMP3_peak_300	9.70103	COL16A1	protein-coding
IMP3_peak_4676	9.70103	ZNF236	protein-coding
IMP3_peak_6609	9.70103	SMTN	protein-coding
IMP3_peak_906	9.70103	CD34	protein-coding
IMP3_peak_4438	9.70103	TMEM94	protein-coding
IMP3_peak_1377	9.70103	DGKZ	protein-coding
IMP3_peak_2315	9.70103	MPHOSPH9	protein-coding
IMP3_peak_6444	9.70103	ADAMTS5	protein-coding
IMP3_peak_7340	9.70103	SEPTIN11	protein-coding
IMP3_peak_1308	9.70103	RHOG	protein-coding
IMP3_peak_5926	9.70103	TGFBRAP1	protein-coding
IMP3_peak_9431	9.70103	PPP2R3B	protein-coding
IMP3_peak_7372	9.70103	NPNT	protein-coding
IMP3_peak_8095	9.70103	B3GAT2	protein-coding
IMP3_peak_7299	9.70103	SH3TC1	protein-coding
IMP3_peak_804	9.70103	TOR1AIP1	protein-coding
IMP3_peak_4679	9.70103	NFATC1	protein-coding
IMP3_peak_8865	9.70103	ARHGAP39	protein-coding
IMP3_peak_7858	9.70103	KDM1B	protein-coding
IMP3_peak_2734	9.70103	BMF	protein-coding
IMP3_peak_5864	9.70103	PLGLB2	protein-coding
IMP3_peak_7586	9.70103	SETD9	protein-coding
IMP3_peak_6147	9.70103	ABHD12	protein-coding
IMP3_peak_5805	9.70103	REL	protein-coding
IMP3_peak_8099	9.70103	NT5E	protein-coding
IMP3_peak_8567	9.70103	PARP12	protein-coding
IMP3_peak_9322	9.70103	NACC2	protein-coding
IMP3_peak_2372	9.70103	AACS	protein-coding
IMP3_peak_1272	9.70103	AP2A2	protein-coding
IMP3_peak_7668	9.70103	SH3RF2	protein-coding
IMP3_peak_6177	9.70103	C20orf144	protein-coding
IMP3_peak_7864	9.64355	HIST1H2BK	protein-coding
IMP3_peak_8461	9.59376	PDAP1	protein-coding
IMP3_peak_5867	9.53361	RGPD2	protein-coding
IMP3_peak_9260	9.51254	DDX31	protein-coding
IMP3_peak_3874	9.51254	TNFSF13	protein-coding
IMP3_peak_5602	9.49879	LIN7B	protein-coding
IMP3_peak_6967	9.48998	P4HTM	protein-coding
IMP3_peak_1185	9.46042	SFXN3	protein-coding
IMP3_peak_1783	9.46042	HSPA8	protein-coding
IMP3_peak_783	9.46042	MPZL1	protein-coding
IMP3_peak_4051	9.46042	SSH2	protein-coding
IMP3_peak_5268	9.46042	GATAD2A	protein-coding
IMP3_peak_4376	9.46042	TRIM25	protein-coding
IMP3_peak_9081	9.46042	GAPVD1	protein-coding
IMP3_peak_9025	9.46042	TMEM245	protein-coding
IMP3_peak_6277	9.46042	ZSWIM1	protein-coding
IMP3_peak_7661	9.46042	PCDHGC5	protein-coding
IMP3_peak_5389	9.46042	CNTD2	protein-coding
IMP3_peak_9082	9.46042	MAPKAP1	protein-coding
IMP3_peak_5491	9.46042	PLAUR	protein-coding
IMP3_peak_5584	9.46036	GRIN2D	protein-coding
IMP3_peak_3856	9.46036	NLGN2	protein-coding
IMP3_peak_6096	9.46036	ALPI	protein-coding
IMP3_peak_1578	9.46036	RBM14	protein-coding
IMP3_peak_7608	9.43961	TMED7	protein-coding
IMP3_peak_5260	9.41343	CERS1	protein-coding
IMP3_peak_1209	9.40261	MFSD13A	protein-coding
IMP3_peak_5691	9.38596	ZNF584	protein-coding
IMP3_peak_538	9.36461	PIAS3	protein-coding
IMP3_peak_4407	9.36461	GNA13	protein-coding
IMP3_peak_7823	9.36461	DSP	protein-coding
IMP3_peak_855	9.36461	RNPEP	protein-coding
IMP3_peak_1601	9.36461	CORO1B	protein-coding
IMP3_peak_9194	9.36461	IER5L	protein-coding
IMP3_peak_1172	9.33966	AVPI1	protein-coding
IMP3_peak_7422	9.33432	MTNR1A	protein-coding
IMP3_peak_3795	9.33432	ATP2A3	protein-coding
IMP3_peak_6445	9.33432	SOD1	protein-coding
IMP3_peak_8077	9.33432	POLH	protein-coding
IMP3_peak_8156	9.33432	SYNJ2	protein-coding
IMP3_peak_1337	9.31879	DEPDC7	protein-coding
IMP3_peak_8565	9.31879	HIPK2	protein-coding
IMP3_peak_4639	9.31879	RPRD1A	protein-coding
IMP3_peak_4054	9.31879	GOSR1	protein-coding
IMP3_peak_6528	9.31879	CCDC188	protein-coding
IMP3_peak_2442	9.31879	PGAM5	protein-coding
IMP3_peak_5079	9.31879	KANK2	protein-coding
IMP3_peak_1102	9.31879	MCU	protein-coding
IMP3_peak_5981	9.31879	CCDC115	protein-coding
IMP3_peak_9170	9.31879	KYAT1	protein-coding
IMP3_peak_7303	9.31879	WDR1	protein-coding
IMP3_peak_8472	9.31879	MEPCE	protein-coding
IMP3_peak_8070	9.31879	LRRC73	protein-coding
IMP3_peak_8089	9.31879	MCM3	protein-coding
IMP3_peak_1760	9.31879	DPAGT1	protein-coding
IMP3_peak_9320	9.31879	CAMSAP1	protein-coding
IMP3_peak_8942	9.31879	SHB	protein-coding
IMP3_peak_1711	9.2985	CWC15	protein-coding
IMP3_peak_4636	9.29728	MEP1B	protein-coding
IMP3_peak_7316	9.29728	AASDH	protein-coding
IMP3_peak_3688	9.29728	CPNE7	protein-coding
IMP3_peak_4651	9.29728	SMAD7	protein-coding
IMP3_peak_924	9.29728	KCTD3	protein-coding
IMP3_peak_2029	9.29728	CALCOCO1	protein-coding
IMP3_peak_1234	9.29728	HMX3	protein-coding
IMP3_peak_9626	9.29728	MED12	protein-coding
IMP3_peak_1404	9.29728	TMEM132A	protein-coding
IMP3_peak_3445	9.29728	TOX3	protein-coding
IMP3_peak_9083	9.29728	PBX3	protein-coding
IMP3_peak_4279	9.29728	DCAKD	protein-coding
IMP3_peak_1104	9.29728	PPP3CB	protein-coding
IMP3_peak_3099	9.27005	PRSS21	protein-coding
[truncated: 1,099 more rows]

[truncated: 1 more sheets: Table S11]
